# Supplementary material for: Crystal structure of 2-{[2-meth­oxy-5-(tri­fluoro­meth­yl)phen­yl]iminomethyl}-4-nitro­phenol
Source: Acta Crystallogr E Crystallogr Commun. 2015 Jun 13;71(Pt 7):o466–7. doi: 10.1107/S2056989015010129 (PMC4518952; doi:10.1107/S2056989015010129)
Supplement: Supplementary file 1 [file e-71-0o466-sup1.cif]

##############################################################################
#                                                                            #
# This CIF contains the data in a paper accepted for publication in          #
# Acta Crystallographica Section E. It conforms to the requirements of       #
# Notes for Authors for Acta Crystallographica Section E, and has been       #
# peer reviewed under the auspices of the IUCr Commission on Journals.       #
#                                                                            #
# Full details of the Crystallographic Information File format               #
# are given in the paper "The Crystallographic Information File (CIF):       #
# a New Standard Archive File for Crystallography" by S. R. Hall, F. H.      #
# Allen and I. D. Brown [Acta Cryst. (1991), A47, 655-685].                  #
#                                                                            #
# The current version of the core CIF dictionary is obtainable from          #
# ftp://ftp.iucr.org/pub/cif_core.dic.                                       #
#                                                                            #
# Software is freely available for graphical display of the structure(s)     #
# in this CIF. For information consult the CIF software page                 #
# http://www.iucr.org/resources/cif/software.                                #
#                                                                            #
# This file may be used for bona fide research purposes within the           #
# scientific community so long as proper attribution is given to the journal # 
# article from which it was obtained.                                        #
#                                                                            #
##############################################################################
data_I
_audit_creation_method     SHELXL-97
_journal_date_recd_electronic     2015-04-16
_journal_date_accepted     2015-05-25
_journal_name_full     'Acta Crystallographica, Section E'
_journal_year     2015
_journal_volume     71
_journal_issue      7
_journal_page_first     o466
_journal_page_last     o467
_journal_paper_category     HO
_journal_paper_doi     10.1107/S2056989015010129
_journal_coeditor_code     IS5398
_publ_contact_author_name     'Nevzat, Karaday\?i'
_publ_contact_author_address
;
Ye\;silyurt Demir \;Celik Higher Vocational School
Ondokuz May\?is University
TR-55330
Tekkek\"oy-Samsun
Turkey
;
_publ_contact_author_email     nevzatk@omu.edu.tr
_publ_section_title
;
Crystal structure of
2-{[2-methoxy-5-(trifluoromethyl)phenyl]iminomethyl}-4-nitrophenol
;
loop_
    _publ_author_name
    _publ_author_address
    'Karaday\?i, Nevzat'
;
Ye\;silyurt Demir \;Celik Higher Vocational School
Ondokuz May\?is University
TR-55330 Tekkek\"oy-Samsun
Turkey
;
    '\;Sahin, Song\"ul'
;Department of Chemistry
Faculty of Arts and Sciences
Ondokuz May\?is University
TR-55139 Samsun
Turkey
;
    'K\"oysal, Yavuz'
;
Ye\;silyurt Demir \;Celik Higher Vocational School
Ondokuz May\?is University
TR-55330 Tekkek\"oy-Samsun
Turkey
;
    'Co\;skun, Emine'
;Department of Chemistry
Faculty of Arts and Sciences
Ondokuz May\?is University
TR-55139 Samsun
Turkey
;
    'B\"uy\"ukg\"ung\"or, Orhan'
;Department of Physics
Faculty of Arts and Sciences
Ondokuz May\?is University
TR-55139 Samsun
Turkey
;
_publ_section_synopsis     .
_database_code_depnum_ccdc_archive     'CCDC 1402674'
_chemical_name_systematic
;
2-{[2-Methoxy-5-(trifluoromethyl)phenyl]iminomethyl}-4-nitrophenol
;
_chemical_name_common     ?
_chemical_formula_moiety     'C15 H11 F3 N2 O4'
_chemical_formula_sum     'C15 H11 F3 N2 O4'
_chemical_formula_iupac     'C15 H11 F3 N2 O4'
_chemical_formula_weight     340.26
_chemical_melting_point     ?
_symmetry_cell_setting     trigonal
_symmetry_space_group_name_H-M     'R -3'
_symmetry_space_group_name_Hall     '-R 3'
loop_
    _symmetry_equiv_pos_as_xyz
    'x, y, z'
    '-y, x-y, z'
    '-x+y, -x, z'
    'x+2/3, y+1/3, z+1/3'
    '-y+2/3, x-y+1/3, z+1/3'
    '-x+y+2/3, -x+1/3, z+1/3'
    'x+1/3, y+2/3, z+2/3'
    '-y+1/3, x-y+2/3, z+2/3'
    '-x+y+1/3, -x+2/3, z+2/3'
    '-x, -y, -z'
    'y, -x+y, -z'
    'x-y, x, -z'
    '-x+2/3, -y+1/3, -z+1/3'
    'y+2/3, -x+y+1/3, -z+1/3'
    'x-y+2/3, x+1/3, -z+1/3'
    '-x+1/3, -y+2/3, -z+2/3'
    'y+1/3, -x+y+2/3, -z+2/3'
    'x-y+1/3, x+2/3, -z+2/3'
_cell_length_a     33.0327(16)
_cell_length_b     33.0327(16)
_cell_length_c     7.1523(3)
_cell_angle_alpha     90.00
_cell_angle_beta     90.00
_cell_angle_gamma     120.00
_cell_volume     6758.7(5)
_cell_formula_units_Z     18
_cell_measurement_reflns_used     10608
_cell_measurement_theta_min     2.14
_cell_measurement_theta_max     27.99
_cell_measurement_temperature     296(2)
_exptl_crystal_description     'needle'
_exptl_crystal_colour     'light brown'
_exptl_crystal_size_max     0.670
_exptl_crystal_size_mid     0.250
_exptl_crystal_size_min     0.040
_exptl_crystal_density_diffrn     1.505
_exptl_crystal_density_meas     ?
_exptl_crystal_density_method     'not measured'
_exptl_crystal_F_000     3132
_exptl_absorpt_coefficient_mu     0.134
_exptl_absorpt_correction_type     integration
_exptl_absorpt_process_details
;
(X-RED32; Stoe & Cie, 2002)
;
_exptl_absorpt_correction_T_min     0.9509
_exptl_absorpt_correction_T_max     0.9944
_exptl_special_details     ?
_diffrn_ambient_temperature     296(2)
_diffrn_radiation_type     MoK\a
_diffrn_radiation_wavelength     0.71073
_diffrn_radiation_source     'fine-focus sealed tube'
_diffrn_radiation_monochromator     graphite
_diffrn_measurement_device_type     'Stoe IPDS 2'
_diffrn_measurement_device     '2-circle goniometer'
_diffrn_measurement_method     '\w scans'
_diffrn_detector_area_resol_mean     ?
_diffrn_reflns_number     16356
_diffrn_reflns_av_R_equivalents     0.1402
_diffrn_reflns_av_sigmaI/netI     0.1018
_diffrn_reflns_theta_min     2.14
_diffrn_reflns_theta_max     26.00
_diffrn_reflns_theta_full     26.00
_diffrn_measured_fraction_theta_max     1.000
_diffrn_measured_fraction_theta_full     1.000
_diffrn_reflns_limit_h_min     -40
_diffrn_reflns_limit_h_max     40
_diffrn_reflns_limit_k_min     -39
_diffrn_reflns_limit_k_max     40
_diffrn_reflns_limit_l_min     -8
_diffrn_reflns_limit_l_max     8
_diffrn_standards_number     ?
_diffrn_standards_interval_count     ?
_diffrn_standards_interval_time     ?
_diffrn_standards_decay_%     ?
_refine_special_details
;
Refinement of <i>F</i>^2^ against ALL reflections. The weighted <i>R</i>-factor
<i>wR</i> and goodness of fit <i>S</i> are based on <i>F</i>^2^, conventional
<i>R</i>-factors <i>R</i> are based on <i>F</i>, with <i>F</i> set to zero for
negative <i>F</i>^2^. The threshold expression of <i>F</i>^2^ >
\s(<i>F</i>^2^) is used only for calculating <i>R</i>-factors(gt) <i>etc</i>.
and is not relevant to the choice of reflections for refinement.
<i>R</i>-factors based on <i>F</i>^2^ are statistically about twice as large
as those based on <i>F</i>, and <i>R</i>- factors based on ALL data will be
even larger.
;
_reflns_number_total     2958
_reflns_number_gt     1380
_reflns_threshold_expression     I>2\s(I)
_refine_ls_structure_factor_coef     Fsqd
_refine_ls_matrix_type     full
_refine_ls_R_factor_all     0.1879
_refine_ls_R_factor_gt     0.0837
_refine_ls_wR_factor_gt     0.0997
_refine_ls_wR_factor_ref     0.1262
_refine_ls_goodness_of_fit_ref     1.065
_refine_ls_restrained_S_all     1.065
_refine_ls_number_reflns     2958
_refine_ls_number_parameters     246
_refine_ls_number_restraints     0
_refine_ls_hydrogen_treatment     constr
_refine_ls_weighting_scheme     calc
_refine_ls_weighting_details
                 'calc w=1/[\s^2^(Fo^2^)+(0.0292P)^2^] where P=(Fo^2^+2Fc^2^)/3'
_atom_sites_solution_hydrogens     geom
_atom_sites_solution_primary     direct
_atom_sites_solution_secondary     difmap
_refine_ls_shift/su_max     0.001
_refine_ls_shift/su_mean     0.000
_refine_diff_density_max     0.148
_refine_diff_density_min     -0.186
_refine_ls_extinction_method     none
_refine_ls_extinction_coef     ?
loop_
    _atom_type_symbol
    _atom_type_description
    _atom_type_scat_dispersion_real
    _atom_type_scat_dispersion_imag
    _atom_type_scat_source
    'C' 'C' 0.0033 0.0016
                         'International Tables Vol C Tables 4.2.6.8 and 6.1.1.4'
    'H' 'H' 0.0000 0.0000
                         'International Tables Vol C Tables 4.2.6.8 and 6.1.1.4'
    'N' 'N' 0.0061 0.0033
                         'International Tables Vol C Tables 4.2.6.8 and 6.1.1.4'
    'O' 'O' 0.0106 0.0060
                         'International Tables Vol C Tables 4.2.6.8 and 6.1.1.4'
    'F' 'F' 0.0171 0.0103
                         'International Tables Vol C Tables 4.2.6.8 and 6.1.1.4'
_computing_data_collection
;
X-AREA (Stoe & Cie, 2002)
;
_computing_cell_refinement
;
X-AREA (Stoe & Cie, 2002)
;
_computing_data_reduction
;
X-RED32 (Stoe & Cie, 2002)
;
_computing_structure_solution
;
SHELXS97 (Sheldrick, 2008)
;
_computing_structure_refinement
;
SHELXL97 (Sheldrick, 2008)
;
_computing_molecular_graphics
;
ORTEP-3 for Windows (Farrugia, 2012)
;
_computing_publication_material
;
WinGX (Farrugia, 2012)
;
loop_
    _atom_site_type_symbol
    _atom_site_label
    _atom_site_fract_x
    _atom_site_fract_y
    _atom_site_fract_z
    _atom_site_U_iso_or_equiv
    _atom_site_adp_type
    _atom_site_calc_flag
    _atom_site_refinement_flags
    _atom_site_occupancy
    _atom_site_symmetry_multiplicity
    _atom_site_disorder_assembly
    _atom_site_disorder_group
    O O4 0.76299(10) 0.04667(9) 0.2585(4) 0.0569(8) Uani d . 1 1 . .
    O O1 0.76808(9) 0.14868(10) 0.4121(5) 0.0647(9) Uani d . 1 1 . .
    H H1 0.7798 0.1330 0.3798 0.097 Uiso calc R 1 1 . .
    N N1 0.83251(11) 0.12822(11) 0.3519(4) 0.0443(8) Uani d . 1 1 . .
    N N2 0.90475(14) 0.32508(12) 0.6373(5) 0.0538(9) Uani d . 1 1 . .
    C C7 0.86313(14) 0.17045(14) 0.4002(5) 0.0473(10) Uani d . 1 1 . .
    H H7 0.8947 0.1797 0.3969 0.057 Uiso calc R 1 1 . .
    C C1 0.84911(13) 0.20297(13) 0.4583(5) 0.0417(10) Uani d . 1 1 . .
    O O3 0.94606(11) 0.33571(11) 0.6341(5) 0.0724(10) Uani d . 1 1 . .
    C C6 0.80087(14) 0.18987(14) 0.4640(6) 0.0488(11) Uani d . 1 1 . .
    C C4 0.82253(15) 0.26645(15) 0.5825(6) 0.0529(11) Uani d . 1 1 . .
    H H4 0.8141 0.2879 0.6241 0.063 Uiso calc R 1 1 . .
    C C2 0.88280(14) 0.24797(13) 0.5163(6) 0.0452(10) Uani d . 1 1 . .
    H H2 0.9143 0.2568 0.5131 0.054 Uiso calc R 1 1 . .
    C C3 0.86965(13) 0.27894(13) 0.5775(6) 0.0429(10) Uani d . 1 1 . .
    C C13 0.80545(15) 0.04950(14) 0.2514(6) 0.0463(10) Uani d . 1 1 . .
    C C10 0.89519(15) 0.06269(15) 0.2580(6) 0.0549(12) Uani d . 1 1 A .
    O O2 0.89212(12) 0.35192(11) 0.6969(5) 0.0788(10) Uani d . 1 1 . .
    C C11 0.85770(17) 0.01995(16) 0.2083(6) 0.0614(13) Uani d . 1 1 . .
    H H11 0.8627 -0.0045 0.1772 0.074 Uiso calc R 1 1 . .
    C C5 0.78900(15) 0.22311(14) 0.5269(6) 0.0544(11) Uani d . 1 1 . .
    H H5 0.7578 0.2152 0.5303 0.065 Uiso calc R 1 1 . .
    C C9 0.88791(15) 0.09902(15) 0.3038(6) 0.0532(11) Uani d . 1 1 . .
    H H9 0.9132 0.1278 0.3373 0.064 Uiso calc R 1 1 . .
    C C8 0.84359(13) 0.09318(13) 0.3005(5) 0.0424(10) Uani d . 1 1 . .
    C C12 0.81262(16) 0.01297(14) 0.2039(6) 0.0568(12) Uani d . 1 1 . .
    H H12 0.7876 -0.0159 0.1695 0.068 Uiso calc R 1 1 . .
    C C15 0.72262(15) 0.00229(14) 0.2147(6) 0.0630(13) Uani d . 1 1 . .
    H H15A 0.6950 0.0048 0.2240 0.094 Uiso calc R 1 1 . .
    H H15B 0.7205 -0.0209 0.3011 0.094 Uiso calc R 1 1 . .
    H H15C 0.7254 -0.0066 0.0897 0.094 Uiso calc R 1 1 . .
    C C14 0.9427(2) 0.0689(2) 0.2677(12) 0.0853(18) Uani d . 1 1 . .
    F F1A 0.9456(8) 0.0369(9) 0.340(5) 0.142(14) Uani d P 0.39(2) 1 A 1
    F F2A 0.9748(7) 0.1072(7) 0.317(7) 0.158(16) Uani d P 0.39(2) 1 A 1
    F F3A 0.9570(6) 0.0665(12) 0.074(2) 0.152(9) Uani d P 0.39(2) 1 A 1
    F F1B 0.9474(5) 0.0345(4) 0.221(3) 0.136(9) Uani d P 0.61(2) 1 A 2
    F F2B 0.9590(5) 0.0783(9) 0.4489(18) 0.156(7) Uani d P 0.61(2) 1 A 2
    F F3B 0.9727(4) 0.1064(6) 0.181(2) 0.128(7) Uani d P 0.61(2) 1 A 2
loop_
    _atom_site_aniso_label
    _atom_site_aniso_U_11
    _atom_site_aniso_U_22
    _atom_site_aniso_U_33
    _atom_site_aniso_U_12
    _atom_site_aniso_U_13
    _atom_site_aniso_U_23
    O4 0.0435(17) 0.0424(17) 0.077(2) 0.0155(15) 0.0007(15) -0.0058(15)
    O1 0.0437(17) 0.048(2) 0.097(3) 0.0190(16) 0.0001(17) -0.0140(17)
    N1 0.045(2) 0.0307(18) 0.050(2) 0.0140(17) -0.0002(17) -0.0023(15)
    N2 0.057(3) 0.040(2) 0.059(2) 0.021(2) -0.0016(19) -0.0045(18)
    C7 0.040(2) 0.051(3) 0.051(3) 0.024(2) 0.005(2) 0.006(2)
    C1 0.036(2) 0.040(2) 0.046(2) 0.017(2) 0.0036(18) 0.0010(19)
    O3 0.047(2) 0.058(2) 0.100(3) 0.0173(17) -0.0097(18) -0.0190(18)
    C6 0.046(3) 0.035(2) 0.058(3) 0.014(2) 0.005(2) -0.002(2)
    C4 0.058(3) 0.049(3) 0.061(3) 0.034(2) 0.004(2) 0.001(2)
    C2 0.039(2) 0.044(3) 0.051(3) 0.019(2) -0.0017(19) -0.0007(19)
    C3 0.043(3) 0.035(2) 0.051(3) 0.020(2) -0.0026(19) 0.0000(19)
    C13 0.047(3) 0.043(3) 0.048(3) 0.021(2) 0.008(2) 0.008(2)
    C10 0.051(3) 0.048(3) 0.069(3) 0.027(2) 0.006(2) 0.001(2)
    O2 0.081(2) 0.0451(19) 0.111(3) 0.032(2) 0.003(2) -0.0172(19)
    C11 0.065(3) 0.047(3) 0.079(4) 0.033(3) 0.006(3) 0.000(2)
    C5 0.041(3) 0.051(3) 0.070(3) 0.022(2) 0.005(2) 0.000(2)
    C9 0.049(3) 0.044(3) 0.062(3) 0.020(2) 0.002(2) 0.002(2)
    C8 0.044(3) 0.031(2) 0.046(2) 0.014(2) 0.0038(19) 0.0014(18)
    C12 0.058(3) 0.035(2) 0.071(3) 0.019(2) 0.001(2) -0.003(2)
    C15 0.046(3) 0.045(3) 0.081(3) 0.010(2) -0.008(2) -0.009(2)
    C14 0.060(4) 0.059(4) 0.135(7) 0.028(3) 0.014(4) 0.006(4)
    F1A 0.095(10) 0.15(2) 0.23(3) 0.094(15) 0.062(17) 0.12(2)
    F2A 0.069(11) 0.075(12) 0.33(5) 0.041(9) -0.09(2) -0.032(18)
    F3A 0.137(12) 0.20(2) 0.152(13) 0.107(15) 0.075(9) 0.028(14)
    F1B 0.078(6) 0.094(10) 0.26(2) 0.058(7) -0.002(10) -0.056(12)
    F2B 0.132(9) 0.257(19) 0.150(9) 0.149(12) -0.068(7) -0.062(10)
    F3B 0.060(7) 0.130(11) 0.194(15) 0.047(7) 0.047(8) 0.054(12)
_geom_special_details
;
All e.s.d.'s (except the e.s.d. in the dihedral angle between two l.s. planes)
are estimated using the full covariance matrix. The cell e.s.d.'s are taken
into account individually in the estimation of e.s.d.'s in distances, angles
and torsion angles; correlations between e.s.d.'s in cell parameters are only
used when they are defined by crystal symmetry. An approximate (isotropic)
treatment of cell e.s.d.'s is used for estimating e.s.d.'s involving l.s.
planes.
;
loop_
    _geom_bond_atom_site_label_1
    _geom_bond_atom_site_label_2
    _geom_bond_site_symmetry_2
    _geom_bond_distance
    _geom_bond_publ_flag
    O4 C13 . 1.359(5) ?
    O4 C15 . 1.439(4) ?
    O1 C6 . 1.299(4) ?
    O1 H1 . 0.8200 ?
    N1 C7 . 1.295(5) ?
    N1 C8 . 1.426(5) ?
    N2 O3 . 1.227(4) ?
    N2 O2 . 1.230(4) ?
    N2 C3 . 1.443(5) ?
    C7 C1 . 1.428(5) ?
    C7 H7 . 0.9300 ?
    C1 C2 . 1.402(5) ?
    C1 C6 . 1.428(5) ?
    C6 C5 . 1.411(5) ?
    C4 C5 . 1.360(6) ?
    C4 C3 . 1.397(5) ?
    C4 H4 . 0.9300 ?
    C2 C3 . 1.368(5) ?
    C2 H2 . 0.9300 ?
    C13 C12 . 1.383(5) ?
    C13 C8 . 1.405(5) ?
    C10 C9 . 1.376(5) ?
    C10 C11 . 1.380(6) ?
    C10 C14 . 1.478(7) ?
    C11 C12 . 1.389(6) ?
    C11 H11 . 0.9300 ?
    C5 H5 . 0.9300 ?
    C9 C8 . 1.378(5) ?
    C9 H9 . 0.9300 ?
    C12 H12 . 0.9300 ?
    C15 H15A . 0.9600 ?
    C15 H15B . 0.9600 ?
    C15 H15C . 0.9600 ?
    C14 F1A . 1.225(17) ?
    C14 F2A . 1.228(19) ?
    C14 F3A . 1.481(17) ?
    C14 F1B . 1.267(12) ?
    C14 F3B . 1.295(13) ?
    C14 F2B . 1.379(12) ?
loop_
    _geom_angle_atom_site_label_1
    _geom_angle_atom_site_label_2
    _geom_angle_atom_site_label_3
    _geom_angle_site_symmetry_1
    _geom_angle_site_symmetry_3
    _geom_angle
    _geom_angle_publ_flag
    C13 O4 C15 . . 117.4(3) ?
    C6 O1 H1 . . 109.5 ?
    C7 N1 C8 . . 124.3(4) ?
    O3 N2 O2 . . 122.0(4) ?
    O3 N2 C3 . . 119.2(4) ?
    O2 N2 C3 . . 118.8(4) ?
    N1 C7 C1 . . 121.0(4) ?
    N1 C7 H7 . . 119.5 ?
    C1 C7 H7 . . 119.5 ?
    C2 C1 C6 . . 119.1(4) ?
    C2 C1 C7 . . 120.0(4) ?
    C6 C1 C7 . . 120.9(4) ?
    O1 C6 C5 . . 119.7(4) ?
    O1 C6 C1 . . 121.9(4) ?
    C5 C6 C1 . . 118.4(4) ?
    C5 C4 C3 . . 120.3(4) ?
    C5 C4 H4 . . 119.9 ?
    C3 C4 H4 . . 119.9 ?
    C3 C2 C1 . . 120.5(4) ?
    C3 C2 H2 . . 119.8 ?
    C1 C2 H2 . . 119.8 ?
    C2 C3 C4 . . 120.7(4) ?
    C2 C3 N2 . . 119.8(4) ?
    C4 C3 N2 . . 119.5(4) ?
    O4 C13 C12 . . 124.8(4) ?
    O4 C13 C8 . . 115.2(4) ?
    C12 C13 C8 . . 120.0(4) ?
    C9 C10 C11 . . 119.6(4) ?
    C9 C10 C14 . . 120.3(5) ?
    C11 C10 C14 . . 120.1(5) ?
    C10 C11 C12 . . 121.0(4) ?
    C10 C11 H11 . . 119.5 ?
    C12 C11 H11 . . 119.5 ?
    C4 C5 C6 . . 121.0(4) ?
    C4 C5 H5 . . 119.5 ?
    C6 C5 H5 . . 119.5 ?
    C10 C9 C8 . . 120.7(4) ?
    C10 C9 H9 . . 119.6 ?
    C8 C9 H9 . . 119.6 ?
    C9 C8 C13 . . 119.5(4) ?
    C9 C8 N1 . . 124.6(4) ?
    C13 C8 N1 . . 115.8(4) ?
    C13 C12 C11 . . 119.1(4) ?
    C13 C12 H12 . . 120.4 ?
    C11 C12 H12 . . 120.4 ?
    O4 C15 H15A . . 109.5 ?
    O4 C15 H15B . . 109.5 ?
    H15A C15 H15B . . 109.5 ?
    O4 C15 H15C . . 109.5 ?
    H15A C15 H15C . . 109.5 ?
    H15B C15 H15C . . 109.5 ?
    F1A C14 F2A . . 111.5(16) ?
    F1A C14 F3A . . 100.7(13) ?
    F2A C14 F3A . . 100.8(18) ?
    F1B C14 F3B . . 110.7(11) ?
    F1B C14 F2B . . 103.7(10) ?
    F3B C14 F2B . . 102.1(10) ?
    F1A C14 C10 . . 115.9(11) ?
    F2A C14 C10 . . 117.9(11) ?
    C10 C14 F3A . . 107.1(8) ?
    F1B C14 C10 . . 117.5(8) ?
    F3B C14 C10 . . 111.3(8) ?
    F2B C14 C10 . . 110.2(6) ?
loop_
    _geom_torsion_atom_site_label_1
    _geom_torsion_atom_site_label_2
    _geom_torsion_atom_site_label_3
    _geom_torsion_atom_site_label_4
    _geom_torsion_site_symmetry_1
    _geom_torsion_site_symmetry_2
    _geom_torsion_site_symmetry_3
    _geom_torsion_site_symmetry_4
    _geom_torsion
    _geom_torsion_publ_flag
    C8 N1 C7 C1 . . . . -177.0(3) ?
    N1 C7 C1 C2 . . . . 177.7(4) ?
    N1 C7 C1 C6 . . . . -0.3(6) ?
    C2 C1 C6 O1 . . . . 180.0(4) ?
    C7 C1 C6 O1 . . . . -1.9(6) ?
    C2 C1 C6 C5 . . . . 0.5(6) ?
    C7 C1 C6 C5 . . . . 178.5(4) ?
    C6 C1 C2 C3 . . . . 0.0(6) ?
    C7 C1 C2 C3 . . . . -178.1(4) ?
    C1 C2 C3 C4 . . . . -0.3(6) ?
    C1 C2 C3 N2 . . . . 179.8(4) ?
    C5 C4 C3 C2 . . . . 0.2(6) ?
    C5 C4 C3 N2 . . . . -179.9(4) ?
    O3 N2 C3 C2 . . . . -0.7(6) ?
    O2 N2 C3 C2 . . . . -177.9(4) ?
    O3 N2 C3 C4 . . . . 179.4(4) ?
    O2 N2 C3 C4 . . . . 2.2(6) ?
    C15 O4 C13 C12 . . . . 0.5(6) ?
    C15 O4 C13 C8 . . . . -178.3(4) ?
    C9 C10 C11 C12 . . . . -0.1(7) ?
    C14 C10 C11 C12 . . . . 178.0(5) ?
    C3 C4 C5 C6 . . . . 0.3(6) ?
    O1 C6 C5 C4 . . . . 179.8(4) ?
    C1 C6 C5 C4 . . . . -0.6(6) ?
    C11 C10 C9 C8 . . . . 0.0(7) ?
    C14 C10 C9 C8 . . . . -178.1(5) ?
    C10 C9 C8 C13 . . . . 0.6(6) ?
    C10 C9 C8 N1 . . . . 177.7(4) ?
    O4 C13 C8 C9 . . . . 177.8(4) ?
    C12 C13 C8 C9 . . . . -1.0(6) ?
    O4 C13 C8 N1 . . . . 0.4(5) ?
    C12 C13 C8 N1 . . . . -178.4(3) ?
    C7 N1 C8 C9 . . . . 3.1(6) ?
    C7 N1 C8 C13 . . . . -179.6(4) ?
    O4 C13 C12 C11 . . . . -177.7(4) ?
    C8 C13 C12 C11 . . . . 0.9(6) ?
    C10 C11 C12 C13 . . . . -0.4(7) ?
    C9 C10 C14 F1A . . . . 136(2) ?
    C11 C10 C14 F1A . . . . -42(2) ?
    C9 C10 C14 F2A . . . . 0(3) ?
    C11 C10 C14 F2A . . . . -178(3) ?
    C9 C10 C14 F1B . . . . -179.0(14) ?
    C11 C10 C14 F1B . . . . 2.9(16) ?
    C9 C10 C14 F3B . . . . -49.9(13) ?
    C11 C10 C14 F3B . . . . 132.0(12) ?
    C9 C10 C14 F2B . . . . 62.5(13) ?
    C11 C10 C14 F2B . . . . -115.5(12) ?
    C9 C10 C14 F3A . . . . -112.9(16) ?
    C11 C10 C14 F3A . . . . 69.1(16) ?
loop_
    _geom_hbond_atom_site_label_D
    _geom_hbond_atom_site_label_H
    _geom_hbond_atom_site_label_A
    _geom_hbond_site_symmetry_A
    _geom_hbond_distance_DH
    _geom_hbond_distance_HA
    _geom_hbond_distance_DA
    _geom_hbond_angle_DHA
    O1 H1 N1 . 0.82 1.84 2.571(4) 148
    O1 H1 O4 . 0.82 2.76 3.468(4) 146
    C7 H7 O2 8_644 0.93 2.55 3.476(7) 176
    C9 H9 O2 8_644 0.93 2.46 3.378(6) 169
_iucr_refine_instructions_details
;
TITL nev44 in R -3
CELL  0.71073   33.0327  33.0327   7.1523   90.000   90.000  120.000
ZERR    18.00    0.0016   0.0016   0.0003    0.000    0.000    0.000
LATT    3
SYMM  -Y,+X-Y,+Z
SYMM  -X+Y,-X,+Z
SFAC  C   H   N   O   F
UNIT 270 198 36  72  54
OMIT    -4.00  52.00
FMAP   2   2 -32
PLAN    5
ACTA
HTAB  3
BOND
BOND   $H
CONF
L.S.   6
WGHT    0.029200
FVAR       0.16991   0.38730
O4    4    0.762988    0.046669    0.258491    11.00000    0.04347    0.04241 =
         0.07695   -0.00577    0.00073    0.01546
O1    4    0.768079    0.148684    0.412077    11.00000    0.04366    0.04835 =
         0.09686   -0.01402    0.00009    0.01903
AFIX 147
H1    2    0.779771    0.132970    0.379783    11.00000   -1.50000
AFIX   0
N1    3    0.832510    0.128220    0.351877    11.00000    0.04520    0.03071 =
         0.05044   -0.00233   -0.00019    0.01402
N2    3    0.904753    0.325083    0.637285    11.00000    0.05688    0.04045 =
         0.05948   -0.00448   -0.00162    0.02097
C7    1    0.863129    0.170454    0.400151    11.00000    0.04032    0.05114 =
         0.05144    0.00562    0.00499    0.02359
AFIX  43
H7    2    0.894745    0.179748    0.396866    11.00000   -1.20000
AFIX   0
C1    1    0.849110    0.202970    0.458332    11.00000    0.03605    0.04013 =
         0.04587    0.00095    0.00356    0.01667
O3    4    0.946059    0.335706    0.634076    11.00000    0.04659    0.05824 =
         0.10048   -0.01902   -0.00973    0.01731
C6    1    0.800874    0.189873    0.463992    11.00000    0.04582    0.03499 =
         0.05796   -0.00162    0.00527    0.01446
C4    1    0.822529    0.266446    0.582517    11.00000    0.05823    0.04886 =
         0.06059    0.00101    0.00369    0.03357
AFIX  43
H4    2    0.814061    0.287861    0.624082    11.00000   -1.20000
AFIX   0
C2    1    0.882798    0.247971    0.516305    11.00000    0.03862    0.04411 =
         0.05135   -0.00071   -0.00166    0.01946
AFIX  43
H2    2    0.914307    0.256829    0.513133    11.00000   -1.20000
AFIX   0
C3    1    0.869645    0.278937    0.577497    11.00000    0.04309    0.03507 =
         0.05123    0.00003   -0.00257    0.02011
C13   1    0.805451    0.049499    0.251374    11.00000    0.04659    0.04269 =
         0.04834    0.00756    0.00764    0.02132
C10   1    0.895194    0.062695    0.257999    11.00000    0.05095    0.04831 =
         0.06854    0.00114    0.00551    0.02710
O2    4    0.892122    0.351923    0.696947    11.00000    0.08138    0.04508 =
         0.11057   -0.01725    0.00322    0.03204
C11   1    0.857698    0.019949    0.208268    11.00000    0.06547    0.04681 =
         0.07870    0.00043    0.00649    0.03317
AFIX  43
H11   2    0.862704   -0.004541    0.177211    11.00000   -1.20000
AFIX   0
C5    1    0.789004    0.223112    0.526890    11.00000    0.04144    0.05056 =
         0.07008   -0.00012    0.00464    0.02206
AFIX  43
H5    2    0.757764    0.215249    0.530337    11.00000   -1.20000
AFIX   0
C9    1    0.887905    0.099022    0.303799    11.00000    0.04892    0.04403 =
         0.06174    0.00231    0.00193    0.01956
AFIX  43
H9    2    0.913163    0.127821    0.337328    11.00000   -1.20000
AFIX   0
C8    1    0.843592    0.093176    0.300505    11.00000    0.04420    0.03079 =
         0.04557    0.00139    0.00376    0.01372
C12   1    0.812615    0.012968    0.203916    11.00000    0.05819    0.03513 =
         0.07079   -0.00337    0.00094    0.01870
AFIX  43
H12   2    0.787571   -0.015890    0.169545    11.00000   -1.20000
AFIX   0
C15   1    0.722624    0.002294    0.214677    11.00000    0.04616    0.04504 =
         0.08127   -0.00897   -0.00757    0.01044
AFIX  33
H15A  2    0.694983    0.004831    0.223972    11.00000   -1.50000
H15B  2    0.720534   -0.020914    0.301094    11.00000   -1.50000
H15C  2    0.725423   -0.006641    0.089729    11.00000   -1.50000
AFIX   0
C14   1    0.942654    0.068880    0.267725    11.00000    0.06020    0.05909 =
         0.13460    0.00629    0.01421    0.02830
PART 1
F1A   5    0.945619    0.036882    0.340500    21.00000    0.09530    0.14687 =
         0.22711    0.11775    0.06249    0.09401
F2A   5    0.974832    0.107173    0.316640    21.00000    0.06947    0.07529 =
         0.33383   -0.03161   -0.08656    0.04070
F3A   5    0.957002    0.066496    0.073694    21.00000    0.13676    0.19822 =
         0.15224    0.02753    0.07465    0.10662
PART 2
F1B   5    0.947409    0.034467    0.221417   -21.00000    0.07808    0.09379 =
         0.25737   -0.05552   -0.00170    0.05824
F2B   5    0.959048    0.078269    0.448931   -21.00000    0.13175    0.25677 =
         0.14967   -0.06184   -0.06813    0.14886
F3B   5    0.972725    0.106383    0.180785   -21.00000    0.06013    0.13011 =
         0.19412    0.05443    0.04698    0.04693
PART 0
HKLF 4
END
;
