# Supplementary material for: Crystal structure of 2-{[2-meth­oxy-5-(tri­fluoro­meth­yl)phen­yl]iminomethyl}-4-nitro­phenol
Source: Acta Crystallogr E Crystallogr Commun. 2015 Jun 13;71(Pt 7):o466–7. doi: 10.1107/S2056989015010129 (PMC4518952; doi:10.1107/S2056989015010129)
Supplement: Supplementary file 2 [file e-71-0o466-Isup2.hkl]

#
# h,k,l, Fc-squared, Fo-squared, sigma(Fo-squared) and status flag
#
data_I
_shelx_title ' nev44 in R -3'
_shelx_refln_list_code          4
_shelx_F_calc_maximum      589.24
_exptl_crystal_F_000      3132.00
_reflns_d_resolution_high  0.8108
 
loop_
 _symmetry_equiv_pos_as_xyz
 'x, y, z'
 '-y, x-y, z'
 '-x+y, -x, z'
 'x+2/3, y+1/3, z+1/3'
 '-y+2/3, x-y+1/3, z+1/3'
 '-x+y+2/3, -x+1/3, z+1/3'
 'x+1/3, y+2/3, z+2/3'
 '-y+1/3, x-y+2/3, z+2/3'
 '-x+y+1/3, -x+2/3, z+2/3'
 '-x, -y, -z'
 'y, -x+y, -z'
 'x-y, x, -z'
 '-x+2/3, -y+1/3, -z+1/3'
 'y+2/3, -x+y+1/3, -z+1/3'
 'x-y+2/3, x+1/3, -z+1/3'
 '-x+1/3, -y+2/3, -z+2/3'
 'y+1/3, -x+y+2/3, -z+2/3'
 'x-y+1/3, x+2/3, -z+2/3'
 
_cell_length_a    33.0327
_cell_length_b    33.0327
_cell_length_c     7.1523
_cell_angle_alpha  90.000
_cell_angle_beta   90.000
_cell_angle_gamma 120.000
 
_shelx_F_squared_multiplier     1.000
 
loop_
 _refln_index_h
 _refln_index_k
 _refln_index_l
 _refln_F_squared_calc
 _refln_F_squared_meas
 _refln_F_squared_sigma
 _refln_observed_status
   0   3   0    27060.33    29342.20    658.91 o
  -2   4   0     4483.88     4848.40    527.47 o
  -4   5   0    56104.42    57653.94    967.99 o
  -1   5   0    86314.22    88988.76    747.70 o
  -3   6   0    18116.46    18669.82    507.28 o
   0   6   0    20290.12    20114.99    545.53 o
  -5   7   0    87189.23    86703.48   1501.25 o
  -2   7   0    55146.40    53927.63    993.16 o
  -7   8   0     7910.38     7121.39    387.32 o
  -4   8   0    48714.29    47597.02   1238.04 o
  -1   8   0     1750.57     1887.91    406.78 o
  -6   9   0    24541.74    22812.87    461.10 o
  -3   9   0     9526.36     8622.09    439.04 o
   0   9   0       53.26       -2.44    360.60 o
  -8  10   0    53576.68    52609.82   1047.90 o
  -5  10   0     2400.72     2016.45    375.87 o
  -2  10   0     5811.74     6141.21    407.71 o
 -10  11   0     7019.69     6616.63    339.49 o
  -7  11   0    16348.83    15176.66    376.94 o
  -4  11   0    28102.96    29217.82    643.31 o
  -1  11   0    16287.68    16193.87    393.54 o
  -9  12   0     7370.00     7545.98    326.38 o
  -6  12   0    10511.83    10637.48    413.40 o
  -3  12   0      303.84      595.12    305.92 o
   0  12   0    33440.40    34837.65    543.19 o
 -11  13   0     5155.16     5096.15    285.38 o
  -8  13   0     1210.86     1110.52    334.60 o
  -5  13   0     3903.96     3701.39    317.30 o
  -2  13   0    36565.84    34431.11    667.65 o
 -13  14   0     1427.35     1315.60    262.37 o
 -10  14   0     4064.58     3553.75    299.33 o
  -7  14   0    41594.43    42143.96    941.01 o
  -4  14   0     2721.63     2923.55    290.19 o
  -1  14   0     5049.21     5118.43    286.08 o
 -12  15   0    60061.69    60946.43   1650.32 o
  -9  15   0      639.87      718.92    291.82 o
  -6  15   0      126.65      535.06    249.92 o
  -3  15   0     1914.72     1990.89    264.07 o
   0  15   0      343.67      297.15    260.14 o
 -14  16   0    12010.86    12764.20    287.53 o
 -11  16   0    12182.99    12524.66    303.29 o
  -8  16   0     4811.76     5443.15    295.19 o
  -5  16   0     6137.06     6219.54    272.41 o
  -2  16   0     6958.97     6739.92    264.96 o
 -16  17   0     2286.61     2480.39    233.97 o
 -13  17   0      951.59      976.87    269.93 o
 -10  17   0    64790.03    69130.83   1402.26 o
  -7  17   0    19344.10    19755.84    446.13 o
  -4  17   0      745.09      904.03    274.22 o
  -1  17   0     1209.57     1195.07    257.61 o
 -15  18   0     6627.61     6740.81    271.67 o
 -12  18   0     6740.21     7951.24    288.55 o
  -9  18   0     1869.97     2048.89    253.80 o
  -6  18   0       32.04      105.16    303.74 o
  -3  18   0      350.36      205.87    273.49 o
   0  18   0     4873.54     4774.66    240.50 o
 -17  19   0     2540.84     2498.16    259.74 o
 -14  19   0       34.45      292.75    250.29 o
 -11  19   0     2856.14     3069.29    263.25 o
  -8  19   0        8.84      -28.66    243.42 o
  -5  19   0     4098.65     3957.29    265.46 o
  -2  19   0     1332.53     1206.02    260.78 o
 -19  20   0      416.17      514.67    213.80 o
 -16  20   0     1079.67     1321.24    224.61 o
 -13  20   0     6728.36     7028.75    271.85 o
 -10  20   0      705.52      739.63    235.68 o
  -7  20   0      776.00      985.14    337.63 o
  -4  20   0      299.82      248.56    262.89 o
  -1  20   0      436.06      481.19    220.89 o
 -18  21   0     3306.23     3187.22    260.94 o
 -15  21   0       66.15       99.36    231.48 o
 -12  21   0     2860.09     3201.42    254.43 o
  -9  21   0      153.69      350.46    265.07 o
  -6  21   0      868.74      545.82    294.88 o
  -3  21   0      108.01      150.01    261.74 o
   0  21   0     5986.19     5854.50    261.69 o
 -20  22   0      150.03       87.40    224.74 o
 -17  22   0     4355.51     4163.45    257.69 o
 -14  22   0      770.56      979.72    224.90 o
 -11  22   0      681.33      766.74    236.55 o
  -8  22   0     2282.71     2744.35    282.56 o
  -5  22   0       59.03       -1.45    283.16 o
  -2  22   0    10215.07     9714.98    288.71 o
 -22  23   0     2180.03     2395.24    242.30 o
 -19  23   0     1012.66      903.56    250.66 o
 -16  23   0      398.69      525.36    242.66 o
 -13  23   0     1774.22     1963.42    246.61 o
 -10  23   0        0.15       63.14    249.77 o
  -7  23   0       14.45       39.09    232.55 o
  -4  23   0      570.92      599.07    286.37 o
  -1  23   0     1046.73     1098.73    233.65 o
 -21  24   0      189.93        5.53    226.29 o
 -18  24   0     2355.74     2420.93    231.86 o
 -15  24   0      625.46      695.29    228.79 o
 -12  24   0       17.43      218.91    228.10 o
  -9  24   0     8799.67     8443.11    274.73 o
  -6  24   0     3662.21     3359.70    288.66 o
  -3  24   0    20192.58    19641.52    506.71 o
   0  24   0        1.24      378.27    246.07 o
 -23  25   0     1452.42     1440.88    246.75 o
 -20  25   0       46.68      222.27    234.13 o
 -17  25   0        1.75      100.26    257.55 o
 -14  25   0      146.31      405.36    248.51 o
 -11  25   0     5133.09     4735.88    289.46 o
  -8  25   0     4126.43     3976.02    259.23 o
  -5  25   0     8913.84     8558.60    305.16 o
  -2  25   0       96.05     -142.19    252.12 o
 -25  26   0     1478.22     1629.25    245.28 o
 -22  26   0      224.87      434.72    217.13 o
 -19  26   0       20.71      229.27    216.42 o
 -16  26   0       77.56      240.24    221.73 o
 -13  26   0      192.27      280.04    260.81 o
 -10  26   0      725.25      801.25    228.01 o
  -7  26   0     6263.73     6206.64    237.86 o
  -4  26   0    15330.31    15753.52    288.56 o
  -1  26   0     1578.78     1598.37    207.01 o
 -24  27   0      347.51      504.08    198.92 o
 -21  27   0     1086.92      948.53    215.43 o
 -18  27   0      442.60      755.82    209.42 o
 -15  27   0      741.50      638.01    209.20 o
 -12  27   0      229.40      116.57    214.89 o
  -9  27   0     3269.23     3260.13    219.88 o
  -6  27   0      406.95       69.70    234.45 o
  -3  27   0     1015.20     1319.13    250.87 o
   0  27   0     5855.36     5819.43    233.24 o
 -26  28   0      304.30      475.59    217.26 o
 -23  28   0       75.69      523.93    209.13 o
 -20  28   0     5293.91     4761.77    231.36 o
 -17  28   0     1498.20     1674.88    213.19 o
 -14  28   0       74.42      282.52    230.68 o
 -11  28   0      258.96      429.41    216.97 o
  -8  28   0     3417.05     3300.60    234.30 o
  -5  28   0     5400.53     5169.84    232.11 o
  -2  28   0     1565.29     1490.75    215.20 o
 -28  29   0      614.28      446.50    255.65 o
 -25  29   0        6.17       47.10    216.34 o
 -22  29   0       38.51      499.24    225.62 o
 -19  29   0      104.32      306.96    224.70 o
 -16  29   0      105.90      445.71    230.43 o
 -13  29   0      334.62       81.89    222.11 o
 -10  29   0     1217.97     1153.01    207.56 o
  -7  29   0    31215.99    29548.52    522.51 o
  -4  29   0      439.05      673.37    211.05 o
  -1  29   0       37.06      381.37    208.56 o
 -27  30   0      401.14      904.84    255.47 o
 -24  30   0       80.13      358.86    227.80 o
 -21  30   0       91.31      383.10    226.39 o
 -18  30   0      103.22      859.80    244.91 o
 -15  30   0      180.86      439.76    233.70 o
 -12  30   0     1294.06      947.11    218.21 o
  -9  30   0     7725.00     7430.86    234.32 o
  -6  30   0     2280.42     1771.03    239.01 o
  -3  30   0        9.11       38.00    231.83 o
   0  30   0       12.92      371.75    229.72 o
 -29  31   0       18.17      506.77    223.95 o
 -26  31   0      504.48      418.45    219.10 o
 -23  31   0     5658.03     5310.28    391.62 o
 -20  31   0     2242.72     1876.84    249.34 o
 -17  31   0       69.23      141.50    209.16 o
 -14  31   0       64.93     -249.03    225.84 o
 -11  31   0      331.34      503.34    194.10 o
  -8  31   0      397.50      518.61    213.49 o
  -5  31   0      969.19      863.18    201.51 o
  -2  31   0       41.99      -39.89    210.78 o
 -31  32   0      138.39      712.89    223.78 o
 -28  32   0        8.99      204.19    198.79 o
 -25  32   0      316.36      494.42    216.45 o
 -22  32   0     1896.01     1522.40    219.29 o
 -19  32   0     1583.37     1325.18    216.85 o
 -16  32   0       13.77      227.97    226.31 o
 -13  32   0      782.53      728.29    229.79 o
 -10  32   0        0.69     -130.66    233.34 o
  -7  32   0      118.96      277.79    228.33 o
  -4  32   0        3.41      189.83    234.90 o
  -1  32   0       56.96       34.26    207.76 o
 -30  33   0      451.41      609.40    230.21 o
 -27  33   0      378.95        1.16    265.70 o
 -24  33   0      350.47      378.44    214.18 o
 -21  33   0       42.75      365.51    201.19 o
 -18  33   0      113.32      196.76    217.48 o
 -15  33   0      173.08      488.93    218.93 o
 -12  33   0      351.77      553.64    210.12 o
  -9  33   0       30.36      283.41    236.30 o
  -6  33   0       23.58       87.71    217.89 o
  -3  33   0        0.22      216.62    195.61 o
   0  33   0        2.44      382.36    218.21 o
 -32  34   0      138.69     -165.35    226.69 o
 -29  34   0      103.61      429.92    231.63 o
 -26  34   0       21.20      -17.19    228.86 o
 -23  34   0       32.98      204.85    207.85 o
 -20  34   0     1970.83     1821.41    225.45 o
 -17  34   0        9.29      -17.56    200.54 o
 -14  34   0       39.76      289.91    190.26 o
 -11  34   0      124.40      260.64    227.80 o
  -8  34   0       95.65       75.67    179.70 o
  -5  34   0       61.06      345.86    222.18 o
  -2  34   0       37.48      238.72    234.16 o
 -34  35   0       16.04      222.07    212.32 o
 -31  35   0       26.91      -66.41    209.80 o
 -28  35   0      109.21      222.40    197.56 o
 -25  35   0      303.91      246.11    224.84 o
 -22  35   0      203.76      398.19    211.87 o
 -19  35   0      333.02      362.98    221.75 o
 -16  35   0      430.43      314.03    225.85 o
 -13  35   0      381.59      317.74    222.13 o
 -10  35   0       60.14       58.32    181.08 o
  -7  35   0       36.67     -104.00    233.55 o
  -4  35   0      281.35      270.23    198.16 o
  -1  35   0      237.27      309.49    214.39 o
 -33  36   0       96.55      476.27    230.85 o
 -30  36   0      452.48      447.99    221.66 o
 -27  36   0      350.34      414.99    211.92 o
 -24  36   0      791.17      303.91    230.22 o
 -21  36   0      166.31       22.32    210.29 o
 -18  36   0        1.31        8.95    210.42 o
 -15  36   0      137.64       79.02    206.60 o
 -12  36   0       56.84      168.38    203.96 o
  -9  36   0        3.54     -338.07    233.30 o
  -6  36   0      477.70      728.46    221.39 o
  -3  36   0      284.62      444.28    215.12 o
 -32  37   0      160.49      521.65    228.68 o
 -29  37   0       23.58      148.64    201.91 o
 -26  37   0       74.98      226.88    215.79 o
 -23  37   0        7.87      375.78    231.52 o
 -20  37   0        3.20       -6.18    203.38 o
 -17  37   0       95.87       48.58    193.46 o
 -14  37   0      277.24      409.38    229.42 o
 -11  37   0        3.86      334.07    196.39 o
  -8  37   0       57.18      596.27    246.18 o
  -5  37   0      105.94      345.99    300.06 o
 -31  38   0        8.84      235.70    192.17 o
 -28  38   0        1.07       93.45    204.82 o
 -25  38   0        3.83      272.31    252.78 o
 -22  38   0       62.29      -41.79    215.44 o
 -19  38   0      489.34      427.00    216.18 o
 -16  38   0      103.00       86.85    203.71 o
 -13  38   0      724.73      696.96    227.73 o
 -10  38   0      436.68      269.48    246.81 o
  -7  38   0      243.93      471.85    238.79 o
 -27  39   0      158.21       69.80    216.45 o
 -24  39   0       41.84      428.48    244.21 o
 -21  39   0      133.42      324.83    234.36 o
 -18  39   0      237.17      320.53    242.43 o
 -15  39   0      132.34      310.32    209.15 o
 -12  39   0       28.51      138.41    225.28 o
 -26  40   0       95.38      347.97    224.67 o
 -23  40   0      146.79       38.20    212.09 o
 -20  40   0       49.13        3.41    217.95 o
 -17  40   0      169.70      188.89    248.17 o
 -14  40   0       76.01      398.08    220.47 o
  -1   1   1      729.15      853.39    465.09 o
  -3   2   1     3009.49     3016.39    419.81 o
   0   2   1     6209.61     6946.08    466.30 o
  -5   3   1    41667.54    40837.24    546.43 o
  -2   3   1     7136.98     7927.21    501.38 o
   1   3   1    25292.58    25277.91    628.44 o
  -7   4   1     5275.38     4696.14    469.04 o
  -4   4   1    45937.94    44811.91    555.78 o
  -1   4   1    40162.24    40252.53    512.40 o
   2   4   1    14380.26    14023.16    483.11 o
  -9   5   1      682.36      658.64    341.36 o
  -6   5   1    25621.47    26059.63    514.56 o
  -3   5   1     9893.55     8977.17    383.79 o
   0   5   1   134436.52   130575.44   1322.85 o
   3   5   1     7904.80     7721.08    441.67 o
 -11   6   1    19694.71    19544.01    388.05 o
  -8   6   1     1162.97     1389.37    391.04 o
  -5   6   1    80832.30    82814.78    982.96 o
  -2   6   1     2409.75     2254.24    416.61 o
   1   6   1    13759.53    13807.68    445.14 o
   4   6   1    17151.41    17128.93    369.19 o
 -13   7   1     2764.06     3076.96    297.19 o
 -10   7   1    30381.01    29899.45    621.47 o
  -7   7   1    48588.63    48578.95    496.43 o
  -4   7   1      181.17      614.51    400.03 o
  -1   7   1       73.27      234.70    427.07 o
   2   7   1    43196.10    41606.45    636.75 o
   5   7   1    16050.67    15920.21    362.46 o
 -15   8   1      634.04      816.63    277.06 o
 -12   8   1     5794.80     5600.02    302.67 o
  -9   8   1      134.71      366.51    402.67 o
  -6   8   1    43789.10    42934.68    528.89 o
  -3   8   1       34.46      288.07    396.02 o
   0   8   1    30901.98    28969.19    449.37 o
   3   8   1     7564.12     7145.35    342.37 o
   6   8   1       60.28      222.41    313.10 o
 -17   9   1    18328.16    19143.72    508.01 o
 -14   9   1    12030.15    12190.53    289.47 o
 -11   9   1     3072.53     3185.47    327.35 o
  -8   9   1      528.78      301.10    348.31 o
  -5   9   1     3510.18     3082.01    323.29 o
  -2   9   1      740.38      396.50    404.57 o
   1   9   1     2210.77     2672.32    318.18 o
   4   9   1      913.81      994.57    276.40 o
   7   9   1       63.92       68.67    271.78 o
 -19  10   1       10.96       71.80    239.33 o
 -16  10   1      568.34      619.86    275.02 o
 -13  10   1       53.60       -0.79    250.86 o
 -10  10   1    15598.73    15425.53    355.86 o
  -7  10   1    58671.78    56693.94   1138.80 o
  -4  10   1     1483.09     1582.98    409.40 o
  -1  10   1    20238.89    20804.52    403.85 o
   2  10   1     1361.12     1149.84    326.68 o
   5  10   1    35424.60    37167.80    586.61 o
   8  10   1    19708.16    21812.58    418.88 o
 -21  11   1    11154.08    11491.18    252.33 o
 -18  11   1     6693.78     6785.44    276.93 o
 -15  11   1     2178.81     2216.32    255.34 o
 -12  11   1      104.30      352.25    285.03 o
  -9  11   1     3395.76     3463.92    326.64 o
  -6  11   1      338.11      351.29    289.39 o
  -3  11   1    17207.96    18060.85    468.75 o
   0  11   1      683.48      572.04    283.92 o
   3  11   1    79241.06    84001.84   1273.79 o
   6  11   1    16084.88    17269.46    369.06 o
   9  11   1      814.01      844.12    247.11 o
 -23  12   1      472.78      585.70    234.12 o
 -20  12   1       87.19      195.07    233.64 o
 -17  12   1     1636.75     1407.52    265.57 o
 -14  12   1      182.34      413.12    270.23 o
 -11  12   1     6795.75     6863.57    285.66 o
  -8  12   1     6633.40     6733.01    288.61 o
  -5  12   1    12189.28    11778.51    353.56 o
  -2  12   1     4119.03     4102.25    313.97 o
   1  12   1    18236.33    20181.66    459.62 o
   4  12   1     2445.58     2289.44    252.90 o
   7  12   1     1010.13      868.72    233.96 o
  10  12   1      833.00     1049.92    260.07 o
 -25  13   1       15.57      276.18    215.23 o
 -22  13   1      317.78      466.94    244.61 o
 -19  13   1      108.15      234.95    239.56 o
 -16  13   1       16.95      179.64    233.72 o
 -13  13   1     1525.90     1673.20    297.66 o
 -10  13   1     2942.79     2738.60    297.58 o
  -7  13   1    40685.48    41461.66    949.71 o
  -4  13   1    20127.08    19986.98    440.77 o
  -1  13   1       26.25      307.35    284.36 o
   2  13   1    27560.41    27978.55    566.68 o
   5  13   1      383.92      692.16    260.81 o
   8  13   1     3324.94     3688.14    250.90 o
  11  13   1      419.02      339.80    213.07 o
 -27  14   1     1344.54     1227.46    229.52 o
 -24  14   1      735.33      506.87    246.43 o
 -21  14   1      750.73      937.66    242.60 o
 -18  14   1     1269.73     1208.31    233.24 o
 -15  14   1     2495.29     2836.51    243.03 o
 -12  14   1     5170.06     5486.96    267.66 o
  -9  14   1       29.47      -36.53    276.85 o
  -6  14   1      673.23      697.32    287.62 o
  -3  14   1       86.48      -18.67    351.75 o
   0  14   1      754.35      788.10    307.73 o
   3  14   1     4207.67     4673.52    290.37 o
   6  14   1     1051.35     1002.42    255.72 o
   9  14   1       75.58      104.33    253.85 o
  12  14   1     2043.12     2195.33    245.59 o
 -29  15   1        1.68       69.72    208.92 o
 -26  15   1      154.05      332.37    212.78 o
 -23  15   1     2204.58     2053.37    251.85 o
 -20  15   1      819.56      660.37    229.70 o
 -17  15   1       36.10      168.68    237.61 o
 -14  15   1      321.93      402.17    292.56 o
 -11  15   1    18047.97    17505.85    570.35 o
  -8  15   1    14296.08    14878.75    530.93 o
  -5  15   1     7695.82     8149.50    310.94 o
  -2  15   1      711.79      875.62    332.89 o
   1  15   1     1626.10     1816.64    272.71 o
   4  15   1     5683.40     6182.01    289.19 o
   7  15   1     3159.86     3145.70    265.36 o
  10  15   1       81.13      290.87    242.61 o
  13  15   1      876.77      999.38    210.88 o
 -31  16   1       84.74      221.68    207.06 o
 -28  16   1      618.20      480.12    233.45 o
 -25  16   1     3990.50     3846.17    247.03 o
 -22  16   1      107.38      433.27    240.73 o
 -19  16   1      115.25      -22.28    220.39 o
 -16  16   1     1320.67     1597.26    242.97 o
 -13  16   1    11184.74    11852.44    456.66 o
 -10  16   1    32008.04    32930.32   1267.91 o
  -7  16   1     3995.27     3880.50    307.42 o
  -4  16   1     3705.70     3927.94    340.81 o
  -1  16   1     1601.50     1666.73    254.56 o
   2  16   1      946.22     1183.04    253.18 o
   5  16   1     6794.18     7145.60    277.89 o
   8  16   1        0.12      236.76    256.06 o
  11  16   1       99.42      505.23    240.08 o
  14  16   1      267.06      371.23    226.22 o
 -33  17   1       66.58      250.28    197.97 o
 -30  17   1      962.69      974.35    226.47 o
 -27  17   1     5215.99     5427.80    225.71 o
 -24  17   1    12575.98    12150.76    291.79 o
 -21  17   1     1740.69     1349.36    248.88 o
 -18  17   1     3189.03     3244.56    242.99 o
 -15  17   1     1086.91      894.97    240.50 o
 -12  17   1    57765.14    61407.47   1397.82 o
  -9  17   1      478.87      715.46    251.04 o
  -6  17   1     1959.47     2308.34    283.09 o
  -3  17   1      158.86      556.04    320.44 o
   0  17   1      420.09      474.07    260.55 o
   3  17   1       20.03       56.20    249.51 o
   6  17   1      218.53      194.89    228.01 o
   9  17   1     1663.88     1519.71    223.45 o
  12  17   1       62.61      101.49    219.11 o
  15  17   1     5058.38     4573.23    211.29 o
 -35  18   1       65.70      177.56    223.76 o
 -32  18   1       50.53      378.46    227.16 o
 -29  18   1        4.83      261.42    204.80 o
 -26  18   1     1581.70     1783.60    240.42 o
 -23  18   1     4565.92     4796.84    249.09 o
 -20  18   1      702.38      871.62    242.01 o
 -17  18   1      427.37      604.29    256.06 o
 -14  18   1    22054.29    20181.66    862.42 o
 -11  18   1    20637.14    21197.92   1138.85 o
  -8  18   1      739.01      713.60    223.30 o
  -5  18   1      902.10     1137.05    287.68 o
  -2  18   1      650.42      867.95    308.18 o
   1  18   1     1966.01     1683.76    281.13 o
   4  18   1      150.18      173.95    218.91 o
   7  18   1      359.40      555.78    212.00 o
  10  18   1      228.70      302.05    206.06 o
  13  18   1       70.35      262.37    226.71 o
  16  18   1      595.86      661.24    202.83 o
 -37  19   1       70.40      527.35    194.86 o
 -34  19   1      227.52        3.08    203.20 o
 -31  19   1        5.46      509.83    197.55 o
 -28  19   1    13871.08    13914.65    323.83 o
 -25  19   1    26047.95    25077.81    544.85 o
 -22  19   1     9288.04     8782.23    242.72 o
 -19  19   1      164.43      361.83    220.37 o
 -16  19   1       62.15      365.24    242.35 o
 -13  19   1     4030.30     3988.17    216.64 o
 -10  19   1     6656.60     7249.44    273.57 o
  -7  19   1     1000.11      872.28    268.22 o
  -4  19   1     3667.53     3583.49    245.32 o
  -1  19   1     1054.32      850.69    210.57 o
   2  19   1     1415.70     1304.34    242.63 o
   5  19   1      654.61      793.04    247.80 o
   8  19   1      133.68      271.47    207.77 o
  11  19   1      404.03      262.46    221.82 o
  14  19   1      834.67      776.28    201.51 o
  17  19   1      106.31       93.91    212.71 o
 -39  20   1       73.92      155.60    202.66 o
 -36  20   1       55.31      345.91    217.16 o
 -33  20   1      122.88      174.30    194.37 o
 -30  20   1     4652.95     4483.03    226.92 o
 -27  20   1       48.71      384.07    201.76 o
 -24  20   1     2613.70     2562.11    210.78 o
 -21  20   1      147.28       42.25    246.52 o
 -18  20   1      176.11      464.81    241.24 o
 -15  20   1       42.63      401.97    261.09 o
 -12  20   1       19.20       87.51    253.28 o
  -9  20   1      778.69      580.21    265.26 o
  -6  20   1      196.19      453.53    248.11 o
  -3  20   1      625.17      584.84    250.68 o
   0  20   1     1456.13     1775.45    309.24 o
   3  20   1     1256.07     1183.27    235.93 o
   6  20   1      101.71      286.48    237.81 o
   9  20   1       83.87      204.39    234.05 o
  12  20   1     1300.15     1007.97    198.91 o
  15  20   1       85.93       52.51    193.49 o
  18  20   1        0.51      284.02    211.96 o
 -38  21   1      112.24      510.01    221.29 o
 -35  21   1      120.97      205.35    225.72 o
 -32  21   1      400.78      284.62    219.27 o
 -29  21   1     1071.08     1264.07    210.22 o
 -26  21   1     4529.65     4634.62    264.08 o
 -23  21   1      573.87      787.14    249.04 o
 -20  21   1      950.26     1260.90    225.70 o
 -17  21   1     2051.99     2168.22    249.32 o
 -14  21   1     8842.59     8667.19    363.30 o
 -11  21   1      543.33      410.82    276.95 o
  -8  21   1     1129.55      947.03    290.42 o
  -5  21   1       90.64      411.35    265.95 o
  -2  21   1      268.25      545.99    261.88 o
   1  21   1       36.42      205.86    221.50 o
   4  21   1     1599.16     2230.20    325.09 o
   7  21   1      218.81       49.46    184.11 o
  10  21   1        9.59      -24.47    193.66 o
  13  21   1      141.15      216.02    216.27 o
  16  21   1       33.39      116.33    214.85 o
  19  21   1        7.42      156.12    200.39 o
 -40  22   1       36.61      239.73    226.72 o
 -37  22   1       44.48       48.90    195.40 o
 -34  22   1      638.34      691.89    204.17 o
 -31  22   1       77.29      450.83    220.96 o
 -28  22   1      645.02      688.15    216.82 o
 -25  22   1      597.29      768.28    231.04 o
 -22  22   1     5514.46     5373.79    234.88 o
 -19  22   1      806.74      932.89    249.47 o
 -16  22   1     1525.92     1799.21    240.27 o
 -13  22   1        2.86      360.99    251.51 o
 -10  22   1    12447.05    12409.80    383.71 o
  -7  22   1      178.81      139.98    259.58 o
  -4  22   1     1096.90     1138.22    245.75 o
  -1  22   1        0.24      245.57    311.69 o
   2  22   1      272.79      404.59    233.75 o
   5  22   1      523.66      555.80    218.70 o
   8  22   1      280.58      369.20    219.41 o
  11  22   1     1909.82     1900.51    215.29 o
  14  22   1      166.09       71.85    215.66 o
  17  22   1       57.52      154.46    209.89 o
 -39  23   1      100.94       50.36    218.12 o
 -36  23   1        4.51      -14.82    179.75 o
 -33  23   1       82.16      380.56    199.72 o
 -30  23   1     1680.98     1945.77    247.90 o
 -27  23   1       35.03      162.43    203.28 o
 -24  23   1     2856.14     2771.87    228.78 o
 -21  23   1      151.52      251.08    233.50 o
 -18  23   1        0.95       92.81    225.50 o
 -15  23   1      263.04      194.33    243.46 o
 -12  23   1     1184.82     1205.27    248.02 o
  -9  23   1       25.10      312.80    252.61 o
  -6  23   1       51.71      278.47    237.61 o
  -3  23   1     5687.79     6334.00    282.42 o
   0  23   1     5415.59     5358.36    254.50 o
   3  23   1      675.77      715.53    223.13 o
   6  23   1      273.52      310.89    236.90 o
   9  23   1      359.50      273.18    227.28 o
  12  23   1       19.93      507.65    211.99 o
  15  23   1       83.36      410.19    209.83 o
 -38  24   1      962.44      703.61    223.29 o
 -35  24   1       78.78      397.10    199.77 o
 -32  24   1      885.39      494.21    212.39 o
 -29  24   1    12568.23    12196.51    594.05 o
 -26  24   1     1297.44     1320.81    200.25 o
 -23  24   1      917.00      992.41    231.73 o
 -20  24   1       34.44      303.17    222.71 o
 -17  24   1       42.93      549.69    241.87 o
 -14  24   1       49.14      325.63    254.70 o
 -11  24   1      200.62      354.82    271.40 o
  -8  24   1       77.63      612.83    280.55 o
  -5  24   1     3379.35     3264.91    283.23 o
  -2  24   1    13389.64    13406.31    350.06 o
   1  24   1      266.86      254.95    255.16 o
   4  24   1      523.48      490.12    241.93 o
   7  24   1      359.36      139.55    204.68 o
  10  24   1      743.51      682.46    229.97 o
  13  24   1        7.92      108.19    188.62 o
  16  24   1       20.97      374.98    200.89 o
 -40  25   1       20.61      252.09    204.70 o
 -37  25   1        0.03       34.01    198.83 o
 -34  25   1      136.17      187.38    201.70 o
 -31  25   1      272.45      460.88    221.12 o
 -28  25   1      167.66      304.25    219.57 o
 -25  25   1     2390.25     2522.60    260.31 o
 -22  25   1      305.13      767.92    242.59 o
 -19  25   1      635.42      714.29    237.93 o
 -16  25   1       19.63      326.80    207.92 o
 -13  25   1     1549.39     1387.27    265.08 o
 -10  25   1     1353.41     2002.63    273.79 o
  -7  25   1     5762.13     5906.48    280.47 o
  -4  25   1      434.89      814.34    290.99 o
  -1  25   1     1240.94     1343.08    272.26 o
   2  25   1     1301.03     1935.72    265.74 o
   5  25   1     1760.88     1983.66    233.16 o
   8  25   1       19.65      181.85    224.26 o
  11  25   1      952.44      801.07    223.20 o
  14  25   1       12.86      -89.53    198.66 o
 -39  26   1      131.76      490.05    227.47 o
 -36  26   1        3.44      155.11    200.69 o
 -33  26   1       10.23      273.01    216.09 o
 -30  26   1     1776.51     1322.73    222.61 o
 -27  26   1     2106.69     2226.84    224.34 o
 -24  26   1     1727.14     1462.86    210.79 o
 -21  26   1      234.42      162.09    214.18 o
 -18  26   1      185.14      428.88    218.98 o
 -15  26   1      696.78      839.67    204.29 o
 -12  26   1     1516.73     1476.91    248.35 o
  -9  26   1     5161.69     5577.18    264.97 o
  -6  26   1    10763.25    11272.79    574.78 o
  -3  26   1     5546.41     5333.32    231.29 o
   0  26   1      794.07      621.73    234.36 o
   3  26   1      336.09      154.70    200.59 o
   6  26   1        0.27       11.55    207.27 o
   9  26   1      100.33      187.07    199.25 o
  12  26   1       21.44      -36.08    210.40 o
 -38  27   1       36.16      142.77    204.86 o
 -35  27   1       32.02      339.13    194.65 o
 -32  27   1       32.40      207.59    202.00 o
 -29  27   1       77.83       76.84    209.93 o
 -26  27   1       24.04      245.88    214.66 o
 -23  27   1      703.91      571.47    221.29 o
 -20  27   1      124.53      443.04    225.52 o
 -17  27   1       10.11      548.26    217.55 o
 -14  27   1       28.22      227.87    235.24 o
 -11  27   1     7261.62     7101.86    393.19 o
  -8  27   1      176.67      331.73    283.78 o
  -5  27   1     2093.69     1963.59    289.62 o
  -2  27   1     5009.77     4878.66    281.95 o
   1  27   1       86.56     -186.15    223.44 o
   4  27   1      135.28      390.00    218.34 o
   7  27   1       11.60      254.02    193.20 o
  10  27   1        0.53      119.64    215.01 o
 -37  28   1      116.70     -128.80    179.76 o
 -34  28   1       27.38      523.55    205.82 o
 -31  28   1     2360.74     2236.61    221.67 o
 -28  28   1      158.00      148.42    255.69 o
 -25  28   1     2439.96     2228.35    222.12 o
 -22  28   1       33.35      479.74    206.12 o
 -19  28   1      176.37      154.93    206.89 o
 -16  28   1      312.64      450.63    218.18 o
 -13  28   1     7118.58     7347.22    525.27 o
 -10  28   1      115.27      395.12    220.70 o
  -7  28   1    11724.99    11090.23    497.36 o
  -4  28   1     9342.27     8704.45    267.98 o
  -1  28   1       17.29      201.94    217.30 o
   2  28   1      219.48      198.87    244.98 o
   5  28   1        1.17       38.16    224.26 o
   8  28   1       27.15       74.49    205.28 o
  11  28   1        3.37      175.70    201.30 o
 -36  29   1       13.47      141.60    221.59 o
 -33  29   1       21.31      165.28    255.26 o
 -30  29   1      143.32      237.32    221.54 o
 -27  29   1      448.80      428.08    201.11 o
 -24  29   1      312.01      619.77    215.98 o
 -21  29   1      745.38      757.81    222.52 o
 -18  29   1     1376.65     1034.04    205.79 o
 -15  29   1      156.56      179.30    199.06 o
 -12  29   1     3491.32     3838.64    280.95 o
  -9  29   1        1.35     -229.11    264.65 o
  -6  29   1     2177.07     2005.49    284.77 o
  -3  29   1     1813.34     2042.48    247.11 o
   0  29   1      189.98        6.72    264.14 o
   3  29   1      176.13      220.64    213.31 o
   6  29   1        8.39      204.09    230.37 o
   9  29   1       17.78      156.01    190.59 o
 -38  30   1      155.84        6.71    206.05 o
 -35  30   1       76.91      508.98    185.18 o
 -32  30   1        1.36       -9.58    184.08 o
 -29  30   1       61.57      521.33    210.06 o
 -26  30   1        3.41      258.99    221.23 o
 -23  30   1       20.62      264.39    208.66 o
 -20  30   1     2363.79     2031.34    202.69 o
 -17  30   1      414.65      675.99    230.33 o
 -14  30   1      128.26      306.79    208.11 o
 -11  30   1       54.69      399.95    304.81 o
  -8  30   1     1224.41     1037.88    312.78 o
  -5  30   1      361.51      937.16    266.87 o
  -2  30   1      183.31      335.50    267.37 o
   1  30   1        3.34      388.34    271.62 o
   4  30   1      198.04      625.65    219.24 o
   7  30   1      146.85      280.64    234.92 o
 -37  31   1       83.80       41.60    195.37 o
 -34  31   1       34.04      339.82    226.21 o
 -31  31   1      141.49      216.77    183.41 o
 -28  31   1      194.03      374.46    224.51 o
 -25  31   1       99.41     -133.84    289.79 o
 -22  31   1     1204.98      882.27    203.58 o
 -19  31   1     3301.02     3304.35    214.21 o
 -16  31   1     1530.04     1375.86    217.30 o
 -13  31   1     1347.76     1380.92    221.09 o
 -10  31   1     2295.77     2499.61    378.63 o
  -7  31   1       16.44       98.56    342.16 o
  -4  31   1       86.93      117.89    216.38 o
  -1  31   1       22.39      619.39    229.35 o
   2  31   1       70.00      263.40    400.86 o
   5  31   1       27.76      427.89    224.40 o
 -36  32   1      370.73      345.35    207.09 o
 -33  32   1      298.20      289.18    211.77 o
 -30  32   1       59.90      309.52    221.47 o
 -27  32   1      508.90      640.37    222.01 o
 -24  32   1      965.46      830.14    218.19 o
 -21  32   1      491.60      412.27    213.67 o
 -18  32   1      243.88      540.70    200.23 o
 -15  32   1       79.00      337.83    229.15 o
 -12  32   1      123.45      220.19    296.63 o
  -9  32   1     3542.82     3056.53    309.94 o
  -6  32   1      302.32     -113.12    233.25 o
  -3  32   1       67.35      246.41    313.56 o
   0  32   1        3.64       44.58    233.09 o
   3  32   1       74.21       21.62    212.42 o
 -35  33   1        1.32      342.25    198.59 o
 -32  33   1      313.13      267.58    217.50 o
 -29  33   1       65.72      155.54    193.97 o
 -26  33   1     1217.18     1176.97    190.84 o
 -23  33   1        0.00       53.63    213.61 o
 -20  33   1      493.58      343.91    203.08 o
 -17  33   1       84.91      179.60    220.04 o
 -14  33   1      228.51      105.44    241.78 o
 -11  33   1       18.63      362.82    280.77 o
  -8  33   1      103.93      293.60    293.94 o
  -5  33   1      472.67      303.21    273.94 o
  -2  33   1       31.82       12.92    262.30 o
   1  33   1      124.78      414.19    237.77 o
 -34  34   1      175.04      224.01    217.78 o
 -31  34   1       57.18     -111.69    197.94 o
 -28  34   1      274.29      442.56    215.09 o
 -25  34   1      321.63      398.09    213.18 o
 -22  34   1       44.97       97.86    226.05 o
 -19  34   1      153.82      222.15    198.81 o
 -16  34   1       22.40      317.26    229.94 o
 -13  34   1       50.84       91.25    273.62 o
 -10  34   1       45.42      255.98    306.47 o
  -7  34   1       53.44      -57.31    248.97 o
  -4  34   1        9.12       65.12    260.71 o
  -1  34   1      232.18      313.15    293.39 o
   2  34   1      159.38      153.89    304.48 o
 -33  35   1       46.30      194.53    223.61 o
 -30  35   1      247.52      256.81    220.94 o
 -27  35   1      100.12      382.41    196.08 o
 -24  35   1      471.20      150.24    197.40 o
 -21  35   1       11.11      -22.75    185.88 o
 -18  35   1      212.82      347.27    222.88 o
 -15  35   1      392.71      685.25    494.61 o
 -12  35   1        1.32      334.80    254.72 o
  -9  35   1       89.83      255.74    176.51 o
  -6  35   1       54.00      503.84    385.62 o
  -3  35   1      408.16      531.43    297.45 o
   0  35   1       65.39       90.75    523.48 o
 -32  36   1       56.34      424.74    206.01 o
 -29  36   1       86.35      564.81    208.38 o
 -26  36   1       14.52      408.80    198.23 o
 -23  36   1       31.06       58.27    198.21 o
 -20  36   1       78.54      146.79    220.50 o
 -17  36   1       77.69      342.85    232.73 o
 -14  36   1      128.90      -37.67    260.72 o
 -11  36   1      108.93      201.56    253.99 o
  -8  36   1       21.60      686.76    339.74 o
  -5  36   1      358.34      473.11    258.16 o
  -2  36   1      403.80      279.30    258.69 o
 -31  37   1       21.10      376.94    219.48 o
 -28  37   1        0.24       81.20    219.27 o
 -25  37   1      347.07      301.30    217.19 o
 -22  37   1        5.35      108.61    204.70 o
 -19  37   1      283.30       24.70    226.91 o
 -16  37   1       17.73     -269.98    224.05 o
 -13  37   1       22.07      145.71    403.51 o
 -10  37   1      137.93     -119.18    248.52 o
  -7  37   1      246.99      759.39    278.63 o
 -30  38   1        8.21      436.59    219.96 o
 -27  38   1       26.56      -38.05    211.67 o
 -24  38   1      181.31      399.90    215.92 o
 -21  38   1       23.30      211.88    213.37 o
 -18  38   1       13.45       82.92    244.34 o
 -15  38   1      146.73      106.33    393.71 o
 -12  38   1        5.10      626.17    233.33 o
  -9  38   1       19.83      265.30    233.21 o
 -26  39   1       78.25      187.12    221.93 o
 -23  39   1        0.01      255.31    219.09 o
 -20  39   1        6.06      301.07    231.99 o
 -17  39   1      216.12      405.23    253.57 o
 -14  39   1      286.23      459.86    222.51 o
 -11  39   1       70.74      639.71    235.12 o
 -25  40   1       64.00      -47.33    198.76 o
 -22  40   1        5.24       19.51    212.15 o
 -19  40   1       32.43      166.78    232.11 o
 -16  40   1       22.27      352.06    265.57 o
   0   1   2   179455.75   176843.58    762.40 o
  -2   2   2    93172.39    92841.20    739.84 o
   1   2   2   347201.84   338995.28   2278.42 o
  -4   3   2    73796.23    72476.85    855.91 o
  -1   3   2   165234.13   166933.53    858.16 o
   2   3   2    58068.80    58052.89    457.83 o
  -6   4   2     1140.34     1228.02    343.80 o
  -3   4   2   139051.88   135955.52    734.06 o
   0   4   2   200056.38   198557.58   1975.72 o
   3   4   2    10889.16    10702.14    320.52 o
  -8   5   2    20084.72    19385.97    356.85 o
  -5   5   2    32015.27    31284.56    493.52 o
  -2   5   2    93874.47    90490.28   1134.54 o
   1   5   2    23836.78    24424.89    392.26 o
   4   5   2     8091.86     8324.26    289.21 o
 -10   6   2       77.79      288.35    268.47 o
  -7   6   2    10844.69    10833.99    323.55 o
  -4   6   2    45897.60    43785.13    597.02 o
  -1   6   2     6214.70     6309.38    353.81 o
   2   6   2    10587.92    10134.40    327.37 o
   5   6   2      223.56      377.59    266.59 o
 -12   7   2        0.16     -281.30    257.14 o
  -9   7   2     9018.62     9031.32    312.65 o
  -6   7   2     4936.87     4868.81    316.92 o
  -3   7   2     3838.77     4550.99    329.00 o
   0   7   2     6629.63     5789.89    322.21 o
   3   7   2     4368.66     3710.42    304.39 o
   6   7   2     4807.00     4852.88    260.84 o
 -14   8   2       46.53      285.25    252.27 o
 -11   8   2    14323.54    13499.08    359.35 o
  -8   8   2     2284.58     2103.96    272.22 o
  -5   8   2        3.95       -8.90    296.65 o
  -2   8   2       66.04      410.14    296.72 o
   1   8   2      887.83      686.33    287.87 o
   4   8   2     8278.04     8458.28    282.18 o
   7   8   2    28723.49    29330.04    614.73 o
 -16   9   2     7169.61     7466.46    254.70 o
 -13   9   2    28437.77    28323.22    458.98 o
 -10   9   2     3255.52     2856.30    266.61 o
  -7   9   2       27.86      174.51    291.41 o
  -4   9   2     5126.85     4921.77    331.46 o
  -1   9   2     5496.26     5219.07    298.84 o
   2   9   2      282.30      256.19    255.32 o
   5   9   2     6232.83     6491.35    245.98 o
   8   9   2      220.82      519.49    226.45 o
 -18  10   2     2053.43     2427.16    241.01 o
 -15  10   2     4925.62     4775.50    249.85 o
 -12  10   2     6075.53     6199.23    284.54 o
  -9  10   2     1997.30     1997.12    267.15 o
  -6  10   2      254.30      118.01    292.12 o
  -3  10   2    11794.62    11363.91    340.21 o
   0  10   2      182.92      283.70    299.17 o
   3  10   2    16075.57    15757.91    315.69 o
   6  10   2     1290.42     1439.42    267.31 o
   9  10   2    11525.81    12504.23    356.67 o
 -20  11   2      523.58      638.80    264.72 o
 -17  11   2      935.69      912.53    252.51 o
 -14  11   2     4318.65     4478.57    275.22 o
 -11  11   2      301.67      630.52    219.70 o
  -8  11   2      758.23      668.01    293.93 o
  -5  11   2     1310.25     1441.06    272.28 o
  -2  11   2      216.88      363.09    286.45 o
   1  11   2     1928.14     2280.59    315.00 o
   4  11   2     8861.62     8673.67    267.67 o
   7  11   2    11392.11    11896.88    285.02 o
  10  11   2      228.49      852.11    264.57 o
 -22  12   2     1429.00     1675.22    221.56 o
 -19  12   2     2297.66     2454.85    248.52 o
 -16  12   2        1.30       22.29    282.24 o
 -13  12   2        0.04      375.07    248.24 o
 -10  12   2    20219.03    20729.50    434.52 o
  -7  12   2    18583.38    18745.83    495.04 o
  -4  12   2     3935.66     3784.21    287.68 o
  -1  12   2      142.15      -55.59    252.98 o
   2  12   2     1896.39     1869.61    231.11 o
   5  12   2      192.13       51.51    217.88 o
   8  12   2     6813.30     7039.32    273.97 o
  11  12   2       36.48      137.05    239.24 o
 -24  13   2     1817.59     1604.66    225.24 o
 -21  13   2      650.14      613.82    224.14 o
 -18  13   2        6.33      118.88    250.44 o
 -15  13   2     1198.95     1271.52    257.03 o
 -12  13   2    20576.95    19860.44    609.31 o
  -9  13   2     8178.53     8565.98    293.11 o
  -6  13   2      396.57      595.07    259.58 o
  -3  13   2      103.14      191.23    266.45 o
   0  13   2      159.30      490.57    317.40 o
   3  13   2     3063.08     2661.25    261.01 o
   6  13   2     2268.78     2654.02    242.30 o
   9  13   2      414.75      566.87    283.58 o
  12  13   2      417.70      336.54    206.19 o
 -26  14   2      437.04      674.21    234.60 o
 -23  14   2      348.85      751.03    239.54 o
 -20  14   2      535.46      577.14    240.72 o
 -17  14   2      533.05      554.15    253.15 o
 -14  14   2       16.74      316.53    255.56 o
 -11  14   2    18551.98    20364.82    361.29 o
  -8  14   2      167.66      -88.10    252.26 o
  -5  14   2       76.35      221.14    320.83 o
  -2  14   2      277.20      578.45    254.91 o
   1  14   2     4247.75     4151.23    277.70 o
   4  14   2     3946.37     3719.06    266.58 o
   7  14   2     7286.43     7390.68    253.06 o
  10  14   2      118.86      487.78    238.55 o
  13  14   2      215.41       50.42    215.81 o
 -28  15   2       83.12      129.27    206.22 o
 -25  15   2      150.98      401.74    237.27 o
 -22  15   2      147.84      413.48    202.67 o
 -19  15   2      811.15      861.17    263.06 o
 -16  15   2        0.19      250.93    227.99 o
 -13  15   2    10716.05    10981.37    281.36 o
 -10  15   2    12854.32    12977.18    253.64 o
  -7  15   2       77.68      145.40    280.32 o
  -4  15   2       40.18      562.71    307.40 o
  -1  15   2     3183.01     3443.06    315.01 o
   2  15   2     6371.83     6446.80    284.00 o
   5  15   2     1908.75     2013.22    236.49 o
   8  15   2        7.38       99.15    237.43 o
  11  15   2      730.33      967.45    201.54 o
  14  15   2      218.75      435.61    224.33 o
 -30  16   2      355.13      670.79    213.78 o
 -27  16   2       75.25      300.74    227.84 o
 -24  16   2     3951.70     3839.13    258.64 o
 -21  16   2     2481.07     2719.58    225.25 o
 -18  16   2     3568.26     3633.99    235.58 o
 -15  16   2      307.18      294.89    223.58 o
 -12  16   2     1298.11     1224.51    231.24 o
  -9  16   2     1824.00     2040.78    230.92 o
  -6  16   2      902.13     1194.10    277.94 o
  -3  16   2     6360.87     6655.48    262.72 o
   0  16   2     1035.44     1258.55    238.75 o
   3  16   2      565.90      762.06    272.13 o
   6  16   2      772.65     1021.07    224.20 o
   9  16   2     2844.30     3255.85    246.93 o
  12  16   2      308.25      395.58    210.82 o
  15  16   2       22.60      579.22    207.03 o
 -32  17   2       13.98      322.59    212.85 o
 -29  17   2       10.76      256.34    204.50 o
 -26  17   2     1727.39     1773.23    239.37 o
 -23  17   2      345.80      393.82    201.61 o
 -20  17   2       27.56      280.68    237.66 o
 -17  17   2     2587.61     2848.10    232.18 o
 -14  17   2     3156.64     3025.95    252.61 o
 -11  17   2     6568.30     6732.61    283.30 o
  -8  17   2      361.61      397.87    254.60 o
  -5  17   2     1395.48     1587.04    284.62 o
  -2  17   2      527.61      572.73    233.83 o
   1  17   2       21.77      372.82    256.26 o
   4  17   2       99.01       63.21    201.65 o
   7  17   2      815.48     1113.01    262.42 o
  10  17   2      252.30      319.82    224.13 o
  13  17   2      110.87      313.72    232.38 o
  16  17   2        0.60      145.37    218.04 o
 -34  18   2       30.50      360.73    216.52 o
 -31  18   2        0.14      273.90    231.00 o
 -28  18   2       77.83      132.57    207.89 o
 -25  18   2     8882.52     8349.46    259.75 o
 -22  18   2     2046.23     2072.99    231.56 o
 -19  18   2     1621.99     1299.58    257.81 o
 -16  18   2     2263.47     2651.38    259.80 o
 -13  18   2     7390.80     7460.19    236.78 o
 -10  18   2     4661.22     4853.81    232.75 o
  -7  18   2       23.80      435.03    298.75 o
  -4  18   2     9669.44     9915.09    568.99 o
  -1  18   2     5232.46     5106.20    504.63 o
   2  18   2     4106.93     4351.98    298.35 o
   5  18   2      419.92      479.23    225.00 o
   8  18   2      280.43      480.82    210.25 o
  11  18   2        0.87       42.08    225.52 o
  14  18   2      409.01      107.34    214.33 o
  17  18   2      586.03      586.00    212.73 o
 -36  19   2      641.34      813.10    211.18 o
 -33  19   2       15.96      398.13    220.17 o
 -30  19   2       18.46      369.72    245.01 o
 -27  19   2     2255.94     2192.13    225.15 o
 -24  19   2     6539.00     6421.62    228.08 o
 -21  19   2      566.87      840.22    208.36 o
 -18  19   2      126.71      274.28    237.61 o
 -15  19   2      470.38      646.51    208.78 o
 -12  19   2      534.02      573.29    259.21 o
  -9  19   2      195.04      585.42    271.34 o
  -6  19   2     1001.85      731.67    287.63 o
  -3  19   2     3889.38     3874.13    312.26 o
   0  19   2     1107.85     1070.41    217.81 o
   3  19   2      296.76      451.53    242.48 o
   6  19   2       70.80      489.72    241.65 o
   9  19   2     1118.99     1241.14    236.94 o
  12  19   2        0.03      381.55    223.61 o
  15  19   2       10.22      249.68    180.96 o
  18  19   2      432.66      588.96    220.98 o
 -38  20   2       61.98      421.96    213.09 o
 -35  20   2        1.59       52.89    207.89 o
 -32  20   2        0.07      332.20    216.58 o
 -29  20   2      546.83      575.91    211.86 o
 -26  20   2     1029.13      904.38    207.48 o
 -23  20   2     1886.45     2078.87    240.21 o
 -20  20   2      947.87      920.64    253.27 o
 -17  20   2     1497.91     1518.40    220.27 o
 -14  20   2     9514.17     9719.36    288.11 o
 -11  20   2       26.65      185.08    258.59 o
  -8  20   2      384.52      548.73    291.03 o
  -5  20   2       38.19      239.22    300.67 o
  -2  20   2     2168.06     2197.30    286.46 o
   1  20   2      269.27      604.00    384.96 o
   4  20   2      100.27       -1.43    222.74 o
   7  20   2      284.81      273.36    194.91 o
  10  20   2      770.12      509.83    216.34 o
  13  20   2       78.82      -28.00    212.91 o
  16  20   2      151.04      182.01    196.57 o
  19  20   2       10.22       95.39    228.64 o
 -37  21   2      861.23      655.28    211.51 o
 -34  21   2      631.07     1091.93    212.66 o
 -31  21   2     1318.98     1008.84    215.70 o
 -28  21   2       56.95      364.51    216.47 o
 -25  21   2    40440.84    38550.82   1244.68 o
 -22  21   2       55.41      218.69    215.68 o
 -19  21   2      408.44      611.77    255.54 o
 -16  21   2     1539.68     1599.35    228.79 o
 -13  21   2      833.42     1070.77    227.00 o
 -10  21   2      123.25      250.30    246.98 o
  -7  21   2      706.94      398.14    292.30 o
  -4  21   2     2748.05     2833.67    279.27 o
  -1  21   2      907.29     1235.81    262.72 o
   2  21   2     1348.29     1301.34    262.98 o
   5  21   2        0.08      303.50    241.11 o
   8  21   2      247.05      449.77    211.51 o
  11  21   2     1765.53     1247.72    227.02 o
  14  21   2      813.19      814.82    203.85 o
  17  21   2        0.36       23.94    195.60 o
 -39  22   2      965.76     1333.52    220.15 o
 -36  22   2      188.72      236.59    192.53 o
 -33  22   2     1582.78     1804.12    287.09 o
 -30  22   2      212.09      477.12    209.23 o
 -27  22   2     2686.81     2683.51    224.91 o
 -24  22   2      179.01      144.79    224.11 o
 -21  22   2      196.72      460.45    223.79 o
 -18  22   2      166.37      586.72    236.71 o
 -15  22   2      652.56      766.03    242.38 o
 -12  22   2        6.07      201.11    251.60 o
  -9  22   2     3118.51     2996.76    253.65 o
  -6  22   2      609.58      610.86    337.27 o
  -3  22   2      272.28      648.78    294.91 o
   0  22   2       23.18      320.53    370.20 o
   3  22   2       28.66     -212.10    485.63 o
   6  22   2     1963.18     1371.35    237.87 o
   9  22   2     1746.39     1436.91    231.38 o
  12  22   2       67.61      230.50    200.87 o
  15  22   2        3.42       -2.60    193.43 o
 -38  23   2       30.42       71.33    194.81 o
 -35  23   2      420.32      457.66    199.43 o
 -32  23   2     4478.65     4775.16    365.29 o
 -29  23   2      136.05       93.76    205.90 o
 -26  23   2       98.11      193.47    201.76 o
 -23  23   2     1848.21     2039.17    230.73 o
 -20  23   2      726.16      372.21    244.87 o
 -17  23   2      443.68      350.15    221.02 o
 -14  23   2     1073.97     1003.10    251.99 o
 -11  23   2        0.89      398.04    238.03 o
  -8  23   2      398.14      374.96    294.37 o
  -5  23   2     1401.84     1281.08    270.13 o
  -2  23   2     3113.53     2944.89    262.34 o
   1  23   2      290.72      492.33    273.17 o
   4  23   2      134.61      175.64    228.37 o
   7  23   2      459.55      348.82    194.73 o
  10  23   2       70.22       -4.86    199.64 o
  13  23   2      532.93      390.52    208.72 o
  16  23   2        7.91      -56.21    187.11 o
 -37  24   2      112.32      547.41    212.14 o
 -34  24   2      541.26      291.21    189.71 o
 -31  24   2     1580.43     1315.89    216.86 o
 -28  24   2     1398.83      865.10    214.07 o
 -25  24   2      187.51      448.33    220.36 o
 -22  24   2      137.43      261.42    227.89 o
 -19  24   2       73.31      366.29    266.92 o
 -16  24   2       82.38      214.85    202.44 o
 -13  24   2      336.37      722.10    229.57 o
 -10  24   2      708.63      996.19    256.72 o
  -7  24   2     3694.79     4069.39    292.44 o
  -4  24   2    13709.11    13728.14    509.60 o
  -1  24   2     2086.43     2128.11    319.07 o
   2  24   2     1140.71     1043.90    274.86 o
   5  24   2     2177.68     1981.90    227.67 o
   8  24   2       48.07       34.32    208.27 o
  11  24   2       26.84      169.31    204.75 o
  14  24   2      112.66      275.80    209.92 o
 -39  25   2      235.70      113.22    218.39 o
 -36  25   2       52.95       81.31    206.70 o
 -33  25   2        5.99      483.86    243.17 o
 -30  25   2     4133.31     3756.25    221.91 o
 -27  25   2        0.35       97.88    198.61 o
 -24  25   2     1938.49     2193.92    252.33 o
 -21  25   2     9055.90     8725.71    393.82 o
 -18  25   2      323.91      426.97    202.91 o
 -15  25   2       11.50      332.92    223.41 o
 -12  25   2      656.24      445.36    255.28 o
  -9  25   2     1947.14     1862.75    233.47 o
  -6  25   2     5895.45     5963.33    269.78 o
  -3  25   2    30010.52    29317.14    611.84 o
   0  25   2       11.61     -515.31    267.17 o
   3  25   2      328.60      316.15    231.50 o
   6  25   2     1413.81     1293.99    201.32 o
   9  25   2       44.04      304.99    202.86 o
  12  25   2       77.01      179.51    212.70 o
 -38  26   2      319.09      467.27    228.01 o
 -35  26   2        9.84      387.16    200.90 o
 -32  26   2      507.02      421.91    209.78 o
 -29  26   2     4031.56     3998.72    194.88 o
 -26  26   2      251.29      303.46    210.95 o
 -23  26   2      360.67      554.19    205.58 o
 -20  26   2      499.63      893.20    228.61 o
 -17  26   2       72.23      541.71    193.37 o
 -14  26   2     1453.52     1771.55    213.93 o
 -11  26   2      744.70      889.20    230.92 o
  -8  26   2     5174.61     4723.36    378.76 o
  -5  26   2        0.19     -334.24    248.57 o
  -2  26   2     2671.34     2638.68    258.67 o
   1  26   2      911.34     1046.26    321.63 o
   4  26   2       30.32      374.77    200.68 o
   7  26   2      198.34      -43.53    210.61 o
  10  26   2        0.01      -52.23    229.11 o
 -37  27   2      277.14      588.01    195.47 o
 -34  27   2        0.21      348.70    215.59 o
 -31  27   2     3677.12     3452.65    207.35 o
 -28  27   2     1405.92     1309.73    210.41 o
 -25  27   2      388.04      718.40    217.33 o
 -22  27   2       44.87      335.19    206.86 o
 -19  27   2        5.67      111.68    245.32 o
 -16  27   2      253.72      281.06    190.61 o
 -13  27   2     1143.31     1239.73    318.47 o
 -10  27   2      221.47      423.12    245.48 o
  -7  27   2       99.35      727.47    305.54 o
  -4  27   2      104.35       24.45    267.82 o
  -1  27   2      175.31      424.13    269.05 o
   2  27   2        2.46       39.29    255.38 o
   5  27   2      410.89      663.33    448.70 o
   8  27   2     1153.46      873.64    238.58 o
  11  27   2        1.58      -54.02    206.03 o
 -36  28   2       61.82      106.81    216.94 o
 -33  28   2        0.06      481.76    191.87 o
 -30  28   2      915.98      920.47    213.99 o
 -27  28   2      297.02      396.46    220.16 o
 -24  28   2      113.01      270.67    207.19 o
 -21  28   2     1214.21     1213.13    227.77 o
 -18  28   2       21.11      353.74    210.77 o
 -15  28   2       88.19      106.89    238.28 o
 -12  28   2      478.91      734.34    200.37 o
  -9  28   2     6750.65     6768.07    257.24 o
  -6  28   2     1160.59     1364.54    207.81 o
  -3  28   2     1567.77     1522.79    263.79 o
   0  28   2       19.74       46.71    251.23 o
   3  28   2      241.47      490.38    378.34 o
   6  28   2      354.16      244.70    255.57 o
   9  28   2        5.96      153.50    214.77 o
 -35  29   2       12.93        7.10    179.31 o
 -32  29   2      259.36      675.55    194.37 o
 -29  29   2      256.80      351.93    226.93 o
 -26  29   2      269.04      322.35    202.79 o
 -23  29   2     1020.54     1094.74    223.52 o
 -20  29   2     1184.37     1114.18    256.87 o
 -17  29   2     1504.49     1392.19    231.63 o
 -14  29   2       26.60      214.69    227.77 o
 -11  29   2     9993.46    10959.70    411.69 o
  -8  29   2      290.69      638.00    268.30 o
  -5  29   2      603.31     1184.34    257.25 o
  -2  29   2      371.98      244.16    343.78 o
   1  29   2      242.55      561.77    207.67 o
   4  29   2       80.77      629.21    223.31 o
   7  29   2       74.73      108.21    209.04 o
 -37  30   2        6.57       17.04    219.25 o
 -34  30   2       63.89      147.75    209.93 o
 -31  30   2        1.24       52.87    208.38 o
 -28  30   2        1.42      136.37    210.15 o
 -25  30   2       69.62      358.85    222.70 o
 -22  30   2      198.42      258.61    189.21 o
 -19  30   2        8.56      300.55    228.14 o
 -16  30   2       36.93      148.75    233.00 o
 -13  30   2      265.74      355.20    210.08 o
 -10  30   2     8077.20     8506.99    417.71 o
  -7  30   2      181.94      -15.67    325.24 o
  -4  30   2       17.74      256.96    330.41 o
  -1  30   2        0.29      402.85    228.46 o
   2  30   2       88.18      411.98    347.51 o
   5  30   2       24.95      657.02    251.72 o
 -36  31   2       25.90      198.61    214.80 o
 -33  31   2       15.47      210.18    207.42 o
 -30  31   2       19.25      267.55    212.11 o
 -27  31   2      612.29      368.43    206.86 o
 -24  31   2      414.93      449.54    220.65 o
 -21  31   2      649.03      637.91    219.67 o
 -18  31   2     1084.18     1111.23    231.20 o
 -15  31   2        0.01      195.90    251.77 o
 -12  31   2     3003.73     2842.92    233.07 o
  -9  31   2      583.50     1152.52    241.24 o
  -6  31   2     2643.92     2638.23    233.43 o
  -3  31   2        7.82     -219.91    230.23 o
   0  31   2        6.52      349.42    371.58 o
   3  31   2        2.81      -22.06    222.47 o
 -35  32   2      340.94      438.80    210.70 o
 -32  32   2      228.92      177.77    216.81 o
 -29  32   2       95.10      129.37    175.12 o
 -26  32   2      659.37      595.67    203.89 o
 -23  32   2       61.71     -151.73    221.41 o
 -20  32   2     1699.16     1535.57    204.74 o
 -17  32   2     1629.03     1315.90    246.73 o
 -14  32   2        6.57      292.89    223.52 o
 -11  32   2     1729.70     1829.08    237.31 o
  -8  32   2        3.72     -478.44    253.99 o
  -5  32   2      206.61      530.97    220.06 o
  -2  32   2        0.32      338.85    234.15 o
   1  32   2      609.46      152.60    260.29 o
   4  32   2        7.66      444.32    255.62 o
 -34  33   2       16.42      -11.09    238.65 o
 -31  33   2      104.31      197.17    202.10 o
 -28  33   2      215.26       41.26    200.70 o
 -25  33   2       38.94     -182.50    218.63 o
 -22  33   2      831.37      683.05    205.38 o
 -19  33   2      199.55      342.12    223.93 o
 -16  33   2       43.72      151.79    335.73 o
 -13  33   2      268.32       36.17    252.12 o
 -10  33   2      547.10      466.71    355.82 o
  -7  33   2      139.97      432.72    350.38 o
  -4  33   2       17.05     -166.36    250.27 o
  -1  33   2      218.42     1109.15    243.72 o
   2  33   2        2.84      292.85    340.82 o
 -33  34   2      133.04       -8.38    217.02 o
 -30  34   2       26.78      127.64    199.84 o
 -27  34   2       79.30      271.72    201.45 o
 -24  34   2      167.06      495.55    220.29 o
 -21  34   2      984.35      641.16    223.70 o
 -18  34   2      151.77       98.83    495.13 o
 -15  34   2        0.02      297.58    248.29 o
 -12  34   2      120.00       31.36    217.63 o
  -9  34   2      202.73      516.64    207.58 o
  -6  34   2      100.43      696.63    339.59 o
  -3  34   2      124.87      519.18    294.62 o
   0  34   2       29.90       91.44    229.96 o
 -32  35   2      111.62      318.24    207.58 o
 -29  35   2       13.00      278.62    185.90 o
 -26  35   2      102.80       94.51    196.34 o
 -23  35   2        0.42      446.29    197.08 o
 -20  35   2       71.36      300.38    189.72 o
 -17  35   2       94.72      -75.89    363.30 o
 -14  35   2       95.66     -225.97    288.47 o
 -11  35   2        3.81      476.73    253.93 o
  -8  35   2       51.32      306.56    305.99 o
  -5  35   2       55.76     -108.88    208.93 o
  -2  35   2       33.72      -18.25    291.89 o
 -31  36   2       14.97      170.98    198.44 o
 -28  36   2       91.21      205.32    206.24 o
 -25  36   2       72.93      256.05    211.51 o
 -22  36   2      192.87       38.89    223.21 o
 -19  36   2        4.78       32.51    204.18 o
 -16  36   2       31.06       76.28    253.24 o
 -13  36   2      202.35       30.77    290.94 o
 -10  36   2      587.38      385.00    303.83 o
  -7  36   2       49.97      239.76    206.63 o
  -4  36   2      594.26      850.75    303.27 o
 -30  37   2       44.34      443.54    315.62 o
 -27  37   2      615.06      550.76    204.46 o
 -24  37   2       20.31       76.13    200.18 o
 -21  37   2      185.55       92.07    216.92 o
 -18  37   2       36.58      -69.08    253.47 o
 -15  37   2        5.99      522.17    258.58 o
 -12  37   2        5.92      530.56    318.15 o
  -9  37   2       26.95      376.93    264.83 o
 -26  38   2      143.58      344.53    202.83 o
 -23  38   2      245.57      117.44    208.02 o
 -20  38   2      440.15      536.00    254.79 o
 -17  38   2       35.92     -212.81    250.43 o
 -14  38   2       13.36      459.37    351.38 o
 -11  38   2       60.04      224.67    225.71 o
 -25  39   2       52.41      247.08    230.20 o
 -22  39   2      329.34      782.99    256.47 o
 -19  39   2      246.28      342.90    220.76 o
 -16  39   2      422.61      382.44    224.21 o
   0   0   3     2949.74     2594.54    470.29 o
   1   1   3     7239.95     7024.58    237.55 o
  -1   2   3       29.45      214.17    267.20 o
   2   2   3     4815.32     4932.80    274.19 o
  -3   3   3     1553.34     1484.01    271.18 o
   0   3   3     8049.60     8151.13    269.45 o
   3   3   3      536.36      556.05    246.65 o
  -5   4   3      280.57      168.45    231.07 o
  -2   4   3     1873.36     1519.16    252.81 o
   1   4   3        2.96      -27.01    229.04 o
   4   4   3    24919.18    24895.48    298.01 o
  -7   5   3    10557.96    10008.37    281.82 o
  -4   5   3     4510.40     4264.80    256.72 o
  -1   5   3     8907.09     8497.99    256.97 o
   2   5   3     3478.43     3676.42    223.72 o
   5   5   3     3257.82     3385.84    268.58 o
  -9   6   3     2537.53     2443.77    222.03 o
  -6   6   3     9552.92     8806.65    262.94 o
  -3   6   3      959.11     1333.57    261.88 o
   0   6   3       73.76      150.83    270.01 o
   3   6   3        8.55      239.04    235.65 o
   6   6   3    11820.30    11650.59    303.06 o
 -11   7   3     2902.49     2915.95    223.82 o
  -8   7   3     3013.83     3056.00    253.89 o
  -5   7   3      843.03     1045.90    241.68 o
  -2   7   3     2095.37     1767.72    245.54 o
   1   7   3    14098.89    13362.66    260.74 o
   4   7   3     3824.03     3961.63    246.22 o
   7   7   3    18524.85    18702.95    457.65 o
 -13   8   3     1738.81     1975.85    253.25 o
 -10   8   3      629.60      631.50    216.65 o
  -7   8   3     3004.54     2823.84    237.40 o
  -4   8   3     5525.56     5309.82    233.11 o
  -1   8   3      171.77      147.86    236.56 o
   2   8   3      400.95      528.88    222.47 o
   5   8   3    12046.02    12669.57    277.86 o
   8   8   3       10.59      426.81    216.51 o
 -15   9   3     3252.96     3485.33    229.18 o
 -12   9   3      578.33      850.26    228.12 o
  -9   9   3      405.88      523.68    252.26 o
  -6   9   3     1112.26     1066.99    254.04 o
  -3   9   3       53.15      264.88    207.74 o
   0   9   3      130.76      327.01    202.58 o
   3   9   3       22.72       62.44    225.29 o
   6   9   3     5115.68     5367.33    211.85 o
   9   9   3     1239.49     1290.88    227.50 o
 -17  10   3        0.65      -29.18    216.31 o
 -14  10   3       33.62      -42.61    246.34 o
 -11  10   3       13.04      103.67    243.20 o
  -8  10   3      434.81      394.02    252.45 o
  -5  10   3       69.83      457.15    259.31 o
  -2  10   3       14.10      194.07    239.02 o
   1  10   3    10509.18    10624.01    261.81 o
   4  10   3      881.90      816.54    229.22 o
   7  10   3      171.34       91.87    240.08 o
  10  10   3     1310.18     1698.88    257.22 o
 -19  11   3      880.60     1166.16    241.68 o
 -16  11   3      460.13      506.43    222.07 o
 -13  11   3      193.55      145.92    201.88 o
 -10  11   3     6706.48     6589.90    257.38 o
  -7  11   3     8339.20     8288.51    262.38 o
  -4  11   3     8210.36     8010.54    261.69 o
  -1  11   3      317.34      341.68    259.81 o
   2  11   3     3573.75     3964.07    258.74 o
   5  11   3        6.80      246.30    228.39 o
   8  11   3      693.38     1129.16    220.50 o
  11  11   3      140.66      571.15    213.32 o
 -21  12   3      125.21      163.65    209.33 o
 -18  12   3     1801.13     1448.75    218.26 o
 -15  12   3     1353.41     1428.27    230.98 o
 -12  12   3      589.63      692.40    217.02 o
  -9  12   3     3399.30     3310.06    257.75 o
  -6  12   3      163.91      266.83    198.90 o
  -3  12   3     8282.16     8440.23    257.70 o
   0  12   3     5161.86     5103.14    248.82 o
   3  12   3       95.67      711.41    252.77 o
   6  12   3      256.09      523.48    248.46 o
   9  12   3      685.50      859.46    221.68 o
  12  12   3       47.38       98.90    214.09 o
 -23  13   3     1255.20      853.27    237.38 o
 -20  13   3     5634.40     5445.49    222.59 o
 -17  13   3      309.22      612.55    211.51 o
 -14  13   3     2030.17     2059.42    220.91 o
 -11  13   3      878.67     1092.96    220.36 o
  -8  13   3      198.98      320.01    255.55 o
  -5  13   3     2138.60     2306.40    220.75 o
  -2  13   3     9667.35     9737.18    279.06 o
   1  13   3      200.39      397.89    251.95 o
   4  13   3      588.86      794.04    237.97 o
   7  13   3       68.92      351.52    227.07 o
  10  13   3       70.01      125.40    241.92 o
  13  13   3      145.81      395.25    217.06 o
 -25  14   3     3586.83     3222.10    230.08 o
 -22  14   3      820.03      760.77    225.37 o
 -19  14   3     1085.35     1199.84    211.29 o
 -16  14   3      369.94      414.39    231.62 o
 -13  14   3     6250.54     6538.21    236.94 o
 -10  14   3      256.74      434.63    202.78 o
  -7  14   3    19293.98    18771.35    268.68 o
  -4  14   3     3463.41     3206.40    261.25 o
  -1  14   3     7836.32     7930.13    252.49 o
   2  14   3      194.72      369.61    261.72 o
   5  14   3     1897.01     1905.06    257.25 o
   8  14   3     1867.53     2111.86    214.41 o
  11  14   3        7.91       53.00    220.49 o
  14  14   3       10.64      104.72    223.99 o
 -27  15   3     3704.07     3691.02    195.13 o
 -24  15   3     1651.66     1683.84    207.76 o
 -21  15   3     7765.78     7427.63    224.58 o
 -18  15   3        0.02      413.00    206.35 o
 -15  15   3     1394.41     1665.29    242.09 o
 -12  15   3      859.37      994.94    231.55 o
  -9  15   3     4775.69     4879.33    255.63 o
  -6  15   3     2135.32     2465.23    236.94 o
  -3  15   3     1229.42     1142.96    220.07 o
   0  15   3    12008.88    12265.64    261.75 o
   3  15   3      490.16      467.86    237.24 o
   6  15   3      639.80      708.14    244.05 o
   9  15   3      394.42      731.89    222.49 o
  12  15   3       32.36      208.65    236.66 o
  15  15   3      681.03      818.44    197.62 o
 -29  16   3      148.35      518.79    214.87 o
 -26  16   3     9495.20     9133.61    351.99 o
 -23  16   3     2673.39     3038.91    208.18 o
 -20  16   3        0.61      129.08    225.01 o
 -17  16   3       13.45      197.69    206.83 o
 -14  16   3       68.89      411.33    223.21 o
 -11  16   3      789.34     1002.81    220.07 o
  -8  16   3     7850.56     8058.17    246.33 o
  -5  16   3       15.70      210.00    243.52 o
  -2  16   3     1983.50     2235.66    250.28 o
   1  16   3     2794.07     3255.02    271.22 o
   4  16   3     3360.44     3457.68    259.58 o
   7  16   3     1990.36     1831.47    210.22 o
  10  16   3      335.85      652.99    212.34 o
  13  16   3      192.48      341.85    198.23 o
  16  16   3      115.26      174.80    184.64 o
 -31  17   3      211.87       76.05    215.42 o
 -28  17   3     2433.08     2567.52    209.77 o
 -25  17   3     7028.88     6887.09    260.68 o
 -22  17   3    10761.77    10497.14    352.72 o
 -19  17   3      174.06      637.38    224.61 o
 -16  17   3      830.01     1066.76    248.69 o
 -13  17   3       55.64      224.24    225.30 o
 -10  17   3        0.42      204.46    267.79 o
  -7  17   3     5739.39     5921.15    268.17 o
  -4  17   3      658.45      335.66    247.10 o
  -1  17   3      879.67     1020.11    285.69 o
   2  17   3        6.84      273.15    240.02 o
   5  17   3      357.46      383.41    220.76 o
   8  17   3       68.61      264.24    214.75 o
  11  17   3       22.08      -74.80    217.93 o
  14  17   3      207.13      200.28    222.62 o
  17  17   3       43.09      227.52    197.16 o
 -33  18   3        2.62      236.50    209.17 o
 -30  18   3       28.00       35.69    196.25 o
 -27  18   3      278.11      575.99    213.30 o
 -24  18   3        0.00       97.31    209.46 o
 -21  18   3       47.08      328.45    218.91 o
 -18  18   3     1029.35      942.19    228.23 o
 -15  18   3     3997.04     4303.37    226.81 o
 -12  18   3      828.96      935.72    201.45 o
  -9  18   3     6411.83     6796.72    253.76 o
  -6  18   3       81.99       87.81    253.46 o
  -3  18   3      619.69      609.85    199.16 o
   0  18   3     1688.48     2089.56    255.04 o
   3  18   3      360.37      439.86    241.90 o
   6  18   3      948.51     1189.79    209.19 o
   9  18   3      128.39      304.65    251.92 o
  12  18   3     1625.11     1540.09    229.42 o
  15  18   3      396.15      347.98    213.72 o
  18  18   3      479.86      294.89    248.54 o
 -35  19   3       59.51      287.06    193.23 o
 -32  19   3      319.47      383.36    206.88 o
 -29  19   3        5.16      273.59    206.44 o
 -26  19   3       41.90      155.98    220.06 o
 -23  19   3     1706.37     1738.21    217.81 o
 -20  19   3      348.25      597.78    224.62 o
 -17  19   3     5355.53     5285.90    252.39 o
 -14  19   3       18.23      357.77    231.17 o
 -11  19   3     9010.93     9163.58    239.33 o
  -8  19   3      386.84      691.27    251.15 o
  -5  19   3     2005.21     2103.66    292.45 o
  -2  19   3      360.89      357.23    222.98 o
   1  19   3       71.30     -119.06    210.98 o
   4  19   3      104.71      430.57    230.49 o
   7  19   3       28.15      284.15    235.24 o
  10  19   3     1870.21     1708.70    209.12 o
  13  19   3      352.37      242.96    194.13 o
  16  19   3      452.88      374.82    216.28 o
  19  19   3        2.01      141.42    204.86 o
 -37  20   3       27.00     -105.61    212.77 o
 -34  20   3      116.63      435.20    190.30 o
 -31  20   3     1034.60     1406.47    211.86 o
 -28  20   3      884.49     1010.79    196.67 o
 -25  20   3     2306.41     2637.79    210.89 o
 -22  20   3      210.31      402.31    230.50 o
 -19  20   3      229.56      236.42    223.24 o
 -16  20   3     3155.12     3115.63    260.88 o
 -13  20   3      467.16      582.91    203.67 o
 -10  20   3      935.57     1124.38    241.12 o
  -7  20   3      736.77     1210.89    259.63 o
  -4  20   3     1954.59     2168.02    325.02 o
  -1  20   3     1079.96     1773.52    243.90 o
   2  20   3       50.58      270.69    240.47 o
   5  20   3      427.35      533.72    245.16 o
   8  20   3       42.24      444.39    225.73 o
  11  20   3       36.77      539.05    206.28 o
  14  20   3      153.17      226.72    221.12 o
  17  20   3      476.34      674.13    197.48 o
 -36  21   3      173.91      348.82    210.61 o
 -33  21   3     1367.64     1509.21    210.67 o
 -30  21   3        9.43      350.96    208.28 o
 -27  21   3      517.13      679.57    198.01 o
 -24  21   3     1947.45     2178.84    219.82 o
 -21  21   3       37.72      426.22    221.36 o
 -18  21   3     2154.28     2415.03    230.55 o
 -15  21   3     1891.40     1952.45    239.17 o
 -12  21   3        0.52      234.69    204.38 o
  -9  21   3       47.65      211.35    213.80 o
  -6  21   3      717.20      952.19    233.39 o
  -3  21   3     1128.60      783.21    243.99 o
   0  21   3      393.13      412.94    306.77 o
   3  21   3      886.87      690.78    215.51 o
   6  21   3      621.67      245.50    237.44 o
   9  21   3      573.97      497.78    227.89 o
  12  21   3       14.81      405.23    224.54 o
  15  21   3      227.05      226.69    222.92 o
 -38  22   3        6.08       -9.40    202.31 o
 -35  22   3        1.18      139.42    221.07 o
 -32  22   3      226.32      455.92    195.96 o
 -29  22   3       23.75      277.53    191.42 o
 -26  22   3     1950.82     1777.50    203.19 o
 -23  22   3     3118.71     2997.19    243.75 o
 -20  22   3     2698.40     2726.79    232.13 o
 -17  22   3     2903.44     3108.99    227.16 o
 -14  22   3      801.04      842.21    223.29 o
 -11  22   3      109.22      348.44    244.83 o
  -8  22   3     3064.10     2937.22    280.15 o
  -5  22   3     4501.32     4658.36    287.77 o
  -2  22   3      240.59      178.86    274.07 o
   1  22   3      399.18      223.39    194.96 o
   4  22   3       30.86      160.51    213.20 o
   7  22   3     1581.45     1391.41    238.15 o
  10  22   3       23.28     -364.15    222.15 o
  13  22   3       12.01      -61.82    236.31 o
  16  22   3       90.95       90.37    231.20 o
 -37  23   3      290.79      354.26    276.50 o
 -34  23   3        3.84       56.02    210.19 o
 -31  23   3      456.23      538.40    203.67 o
 -28  23   3      170.50       86.94    182.04 o
 -25  23   3      426.00      523.69    214.89 o
 -22  23   3      972.90     1135.56    236.49 o
 -19  23   3        0.22       94.77    197.96 o
 -16  23   3       63.10      180.69    206.23 o
 -13  23   3      134.60      137.55    252.12 o
 -10  23   3       82.48      449.04    251.16 o
  -7  23   3     3554.82     3464.21    487.78 o
  -4  23   3     4186.67     4232.32    247.23 o
  -1  23   3     1772.82     1630.39    317.77 o
   2  23   3      548.18      361.16    310.32 o
   5  23   3      345.18      192.46    253.85 o
   8  23   3        9.74       91.14    236.16 o
  11  23   3       54.09      321.99    187.86 o
  14  23   3      172.07       86.89    230.09 o
 -36  24   3       18.35      458.85    223.61 o
 -33  24   3      482.99      563.52    214.15 o
 -30  24   3      133.49      408.61    194.86 o
 -27  24   3       85.48       54.27    209.54 o
 -24  24   3      310.49      323.72    201.58 o
 -21  24   3      624.60      683.67    233.63 o
 -18  24   3      166.88      299.37    214.72 o
 -15  24   3       20.65      336.50    207.35 o
 -12  24   3      163.49      564.16    205.63 o
  -9  24   3     3818.82     3543.38    229.75 o
  -6  24   3     4185.64     4509.10    283.47 o
  -3  24   3     1079.55     1411.83    270.56 o
   0  24   3     4249.32     4915.38    254.75 o
   3  24   3      369.97      359.38    265.52 o
   6  24   3        2.61      229.27    248.57 o
   9  24   3       75.23      572.50    231.84 o
  12  24   3       46.34       91.05    228.66 o
 -35  25   3       25.72      227.21    204.53 o
 -32  25   3     1699.81     1346.10    205.20 o
 -29  25   3      633.25      542.19    211.57 o
 -26  25   3     1978.29     1788.27    196.54 o
 -23  25   3      643.71      599.31    248.74 o
 -20  25   3       14.12      -84.65    219.60 o
 -17  25   3        1.49     -117.35    215.44 o
 -14  25   3      782.14      898.76    227.50 o
 -11  25   3     1038.79     1273.63    202.32 o
  -8  25   3      479.22      942.90    277.17 o
  -5  25   3      277.47      487.06    261.08 o
  -2  25   3       92.15      411.88    220.27 o
   1  25   3     2450.92     2877.18    386.96 o
   4  25   3      205.61      242.67    415.85 o
   7  25   3        0.02       55.87    193.81 o
  10  25   3        2.37      475.32    243.03 o
 -37  26   3      125.20      171.05    208.72 o
 -34  26   3        2.60      227.53    195.00 o
 -31  26   3      848.92     1039.60    207.27 o
 -28  26   3      846.03      856.06    185.01 o
 -25  26   3     1822.55     1687.63    213.11 o
 -22  26   3        7.88      184.51    201.67 o
 -19  26   3     1330.01     1250.07    207.44 o
 -16  26   3      198.69      589.27    231.69 o
 -13  26   3      628.68      638.65    287.75 o
 -10  26   3       26.50      663.35    241.78 o
  -7  26   3      373.65      505.98    238.37 o
  -4  26   3     2147.28     2267.02    217.42 o
  -1  26   3     7195.01     6359.77    454.75 o
   2  26   3      101.97      527.12    245.77 o
   5  26   3       97.86      455.71    223.22 o
   8  26   3       17.45      588.97    249.82 o
  11  26   3       10.68      423.01    242.85 o
 -36  27   3      450.24      430.05    221.35 o
 -33  27   3      644.19      410.73    208.54 o
 -30  27   3       94.78      151.92    209.12 o
 -27  27   3      795.88      863.12    194.76 o
 -24  27   3      326.07      247.64    230.45 o
 -21  27   3      608.15      530.49    212.24 o
 -18  27   3     2312.58     2253.63    215.82 o
 -15  27   3     1704.77     1918.61    225.14 o
 -12  27   3      689.69      434.11    306.97 o
  -9  27   3      183.93      153.87    202.18 o
  -6  27   3      745.78      861.63    238.05 o
  -3  27   3     1184.37     1418.39    339.57 o
   0  27   3       55.67      599.06    247.48 o
   3  27   3       98.61      261.03    288.58 o
   6  27   3      158.69      -45.58    298.57 o
   9  27   3        8.08      307.07    208.50 o
 -35  28   3      370.78      245.81    216.11 o
 -32  28   3      590.55      604.42    241.06 o
 -29  28   3      207.17      408.51    210.04 o
 -26  28   3      175.04      572.77    201.16 o
 -23  28   3       85.18       26.62    202.49 o
 -20  28   3     1181.18     1061.77    234.34 o
 -17  28   3     1742.10     1970.06    232.67 o
 -14  28   3     2480.43     2534.52    220.32 o
 -11  28   3      721.02     1024.58    239.24 o
  -8  28   3       29.51      194.16    210.73 o
  -5  28   3       48.97      266.40    256.48 o
  -2  28   3     1849.28     1523.96    226.58 o
   1  28   3      292.96      323.86    249.28 o
   4  28   3      102.01     -136.17    207.10 o
   7  28   3      135.96      307.31    319.92 o
 -34  29   3       97.81      178.51    198.44 o
 -31  29   3       29.73     -109.48    196.36 o
 -28  29   3       41.83      167.60    204.31 o
 -25  29   3      264.79      765.61    193.44 o
 -22  29   3     1186.19     1133.65    205.24 o
 -19  29   3      123.46      164.31    189.28 o
 -16  29   3     1050.63     1079.20    248.15 o
 -13  29   3      572.55     1136.58    299.56 o
 -10  29   3      724.00      856.00    220.53 o
  -7  29   3     1013.14     1042.29    214.19 o
  -4  29   3     2261.98     2478.67    237.02 o
  -1  29   3        2.88       20.87    265.00 o
   2  29   3      668.33      694.42    410.42 o
   5  29   3       28.57      275.20    319.22 o
 -33  30   3      490.15      498.00    207.97 o
 -30  30   3      380.31      560.05    210.87 o
 -27  30   3       17.91      -36.22    201.53 o
 -24  30   3      134.08       72.85    225.91 o
 -21  30   3      122.09      480.75    203.62 o
 -18  30   3       11.93      438.10    192.39 o
 -15  30   3      820.03      721.04    224.29 o
 -12  30   3      263.98      606.01    254.68 o
  -9  30   3     1418.58     1829.48    268.30 o
  -6  30   3     1534.46     1929.76    261.85 o
  -3  30   3        1.54       79.61    232.24 o
   0  30   3        5.42      262.27    350.88 o
   3  30   3      164.11      -37.10    203.53 o
 -35  31   3       88.04      538.68    210.67 o
 -32  31   3       22.11       14.30    202.68 o
 -29  31   3      210.01      409.60    192.04 o
 -26  31   3      114.14      160.69    203.71 o
 -23  31   3        7.64      156.93    240.46 o
 -20  31   3        1.23      -28.18    176.91 o
 -17  31   3      212.27      -79.28    198.51 o
 -14  31   3      107.44      -68.78    191.72 o
 -11  31   3      462.27      702.61    226.29 o
  -8  31   3        1.50     -205.28    220.98 o
  -5  31   3     1098.56     1025.90    375.26 o
  -2  31   3      614.91      670.12    263.97 o
   1  31   3       18.57      248.72    254.19 o
   4  31   3       54.53      378.32    258.96 o
 -34  32   3        3.48      373.70    212.11 o
 -31  32   3       70.12      101.50    213.72 o
 -28  32   3      420.13      713.83    226.80 o
 -25  32   3      168.83      475.89    205.01 o
 -22  32   3       94.20      275.98    243.30 o
 -19  32   3      407.88      661.90    240.11 o
 -16  32   3      463.77      338.90    255.09 o
 -13  32   3     1781.80     1423.78    228.22 o
 -10  32   3      612.14      661.66    246.97 o
  -7  32   3        2.88      161.02    306.32 o
  -4  32   3      349.84      747.57    267.42 o
  -1  32   3       63.66      -44.71    246.20 o
   2  32   3       12.45      100.38    321.67 o
 -33  33   3        0.01      574.09    206.88 o
 -30  33   3       18.42      295.10    209.54 o
 -27  33   3      386.13      358.25    206.17 o
 -24  33   3       11.95     -101.22    218.79 o
 -21  33   3      329.55      451.14    187.99 o
 -18  33   3       61.56      176.53    223.66 o
 -15  33   3       84.30      182.55    271.12 o
 -12  33   3     1591.08     1433.46    228.99 o
  -9  33   3       81.43      331.10    203.04 o
  -6  33   3        6.68       -8.13    207.78 o
  -3  33   3      283.99      604.13    298.28 o
   0  33   3       18.55       31.90    262.47 o
 -32  34   3      778.68      798.94    200.02 o
 -29  34   3       67.96      100.38    187.14 o
 -26  34   3        5.05      267.04    194.86 o
 -23  34   3       60.72     -226.04    244.53 o
 -20  34   3       86.94       85.60    297.97 o
 -17  34   3      190.95      301.30    334.72 o
 -14  34   3      328.20      643.89    219.58 o
 -11  34   3       61.85      102.85    225.21 o
  -8  34   3      102.81     -291.50    199.90 o
  -5  34   3       13.64       79.54    210.35 o
  -2  34   3      146.24      302.52    342.01 o
 -31  35   3      459.24      345.30    205.94 o
 -28  35   3      132.82      171.83    197.11 o
 -25  35   3       10.78      366.21    207.68 o
 -22  35   3       67.26      340.48    224.47 o
 -19  35   3        2.83      446.56    248.50 o
 -16  35   3      142.80      188.42    219.40 o
 -13  35   3       62.02      304.72    221.78 o
 -10  35   3      165.93       47.03    367.66 o
  -7  35   3       28.47      448.11    233.43 o
  -4  35   3       85.19      402.18    231.23 o
 -27  36   3      237.63       19.53    223.84 o
 -24  36   3       36.65      132.63    181.60 o
 -21  36   3      144.54      242.92    217.02 o
 -18  36   3        7.22     -328.47    187.90 o
 -15  36   3       39.98     -109.29    211.55 o
 -12  36   3       25.51      326.59    205.11 o
  -9  36   3      309.61      424.45    288.02 o
 -26  37   3       91.82      217.04    199.81 o
 -23  37   3      136.20       57.04    190.80 o
 -20  37   3      134.18      210.00    231.45 o
 -17  37   3       22.16      -82.28    201.80 o
 -14  37   3       19.31      153.32    228.33 o
 -11  37   3      202.21      789.95    298.38 o
 -22  38   3       16.30      182.79    251.75 o
 -19  38   3        0.37      -39.96    242.43 o
 -16  38   3       75.47      316.66    193.68 o
  -1   1   4     7389.29     6823.85    195.25 o
  -3   2   4     3833.08     3581.95    231.91 o
   0   2   4      545.72      636.08    240.49 o
  -5   3   4    16429.49    16147.34    270.38 o
  -2   3   4     3094.05     2754.08    224.86 o
   1   3   4      332.63      661.81    222.06 o
  -7   4   4    47054.97    45242.64    508.40 o
  -4   4   4    15181.62    14323.95    240.46 o
  -1   4   4     9079.18     8977.86    276.32 o
   2   4   4    15506.92    14587.18    248.06 o
  -9   5   4     2065.90     2001.03    199.31 o
  -6   5   4    63250.63    60010.42    886.13 o
  -3   5   4     3768.57     3598.10    230.73 o
   0   5   4     3702.77     3650.47    215.16 o
   3   5   4     3683.82     3598.12    202.65 o
 -11   6   4     4275.95     4233.10    215.12 o
  -8   6   4     8759.34     8503.31    245.81 o
  -5   6   4    19588.25    18744.01    434.36 o
  -2   6   4       23.99      304.54    201.28 o
   1   6   4     7008.48     6801.49    268.55 o
   4   6   4     5130.95     4858.50    208.73 o
 -13   7   4     2072.04     2209.34    221.43 o
 -10   7   4     5101.67     4886.63    206.93 o
  -7   7   4    16446.68    16314.70    245.05 o
  -4   7   4     1787.26     1769.35    217.89 o
  -1   7   4      132.27      128.74    212.46 o
   2   7   4     5064.02     4928.20    206.83 o
   5   7   4      259.72      290.29    213.01 o
 -15   8   4     2153.54     2453.99    222.09 o
 -12   8   4     7941.40     7842.62    244.14 o
  -9   8   4     1461.94     1460.96    227.18 o
  -6   8   4     6587.56     6218.67    237.79 o
  -3   8   4       95.41      188.28    205.60 o
   0   8   4      412.28      417.96    193.65 o
   3   8   4      649.77      813.87    191.64 o
   6   8   4     1163.46     1551.34    190.40 o
 -17   9   4      998.71     1328.20    239.37 o
 -14   9   4     1475.10     1639.54    215.95 o
 -11   9   4     2169.34     2217.46    216.38 o
  -8   9   4     2839.58     2769.66    230.13 o
  -5   9   4     4881.02     5202.59    221.01 o
  -2   9   4      400.70      493.16    196.27 o
   1   9   4     4456.37     4491.69    214.39 o
   4   9   4     2727.02     2745.64    216.57 o
   7   9   4       59.25      187.13    213.12 o
 -19  10   4      131.68     -204.51    233.13 o
 -16  10   4       11.37      119.48    227.69 o
 -13  10   4     5076.98     5514.63    238.41 o
 -10  10   4     7206.46     7475.71    226.54 o
  -7  10   4    10997.74    11416.79    233.39 o
  -4  10   4      211.96      526.10    215.99 o
  -1  10   4       29.05      158.49    209.68 o
   2  10   4        9.56       42.84    218.43 o
   5  10   4      829.94     1073.10    225.01 o
   8  10   4        0.00      283.05    213.93 o
 -21  11   4     3519.96     3517.93    190.25 o
 -18  11   4      242.96      251.00    227.10 o
 -15  11   4       35.06      410.66    210.23 o
 -12  11   4     1598.93     1904.94    217.09 o
  -9  11   4     4438.44     4313.52    236.89 o
  -6  11   4     1145.62     1223.36    227.08 o
  -3  11   4      110.49      363.80    199.41 o
   0  11   4      579.13      447.11    235.34 o
   3  11   4      342.55      443.83    239.61 o
   6  11   4       13.52      180.37    198.91 o
   9  11   4      276.93      640.38    209.75 o
 -23  12   4     1218.84     1305.76    213.55 o
 -20  12   4      862.33      875.71    235.14 o
 -17  12   4       61.11      109.58    220.90 o
 -14  12   4      676.15      894.46    234.43 o
 -11  12   4     2352.69     2456.69    233.62 o
  -8  12   4        2.92       29.65    189.96 o
  -5  12   4       82.28      195.41    199.16 o
  -2  12   4        1.75       63.85    213.34 o
   1  12   4      678.36      671.83    239.26 o
   4  12   4      348.08      570.20    203.86 o
   7  12   4     1514.13     1734.87    215.83 o
  10  12   4       66.70      345.83    217.33 o
 -25  13   4     1135.76      696.60    193.53 o
 -22  13   4     5124.69     4850.92    212.87 o
 -19  13   4      499.18      671.68    226.30 o
 -16  13   4       21.96      -46.10    173.74 o
 -13  13   4      877.28     1069.32    218.94 o
 -10  13   4      487.56      577.22    226.10 o
  -7  13   4      368.03      248.93    198.72 o
  -4  13   4       84.12      434.10    231.12 o
  -1  13   4     1252.96     1068.48    199.78 o
   2  13   4      539.17      504.61    192.42 o
   5  13   4      747.88      663.83    215.88 o
   8  13   4     2573.81     3042.28    234.52 o
  11  13   4       25.36      115.32    202.81 o
 -27  14   4      464.72      641.82    208.50 o
 -24  14   4     1235.13     1285.42    195.40 o
 -21  14   4      912.63     1177.36    203.10 o
 -18  14   4       31.52      529.44    203.97 o
 -15  14   4       31.57       24.08    209.15 o
 -12  14   4     1101.90     1186.76    222.14 o
  -9  14   4       48.85      224.02    236.45 o
  -6  14   4     1708.17     2010.10    203.72 o
  -3  14   4      417.94      311.62    221.42 o
   0  14   4      691.56      713.33    241.73 o
   3  14   4     1393.78     1060.52    239.39 o
   6  14   4       71.45      363.54    240.91 o
   9  14   4      832.60      986.20    200.63 o
  12  14   4       84.99      354.43    176.96 o
 -29  15   4        0.62      117.31    204.12 o
 -26  15   4      913.73      854.08    204.67 o
 -23  15   4      203.29      388.71    203.21 o
 -20  15   4      426.21      547.41    206.16 o
 -17  15   4       76.15      354.51    205.20 o
 -14  15   4       15.43      191.16    212.90 o
 -11  15   4       25.74      -99.24    214.30 o
  -8  15   4      135.96      185.92    216.63 o
  -5  15   4       40.27      262.87    183.91 o
  -2  15   4      484.60      493.79    181.92 o
   1  15   4      380.55      483.75    202.49 o
   4  15   4      752.05      763.42    226.59 o
   7  15   4     2848.43     2845.60    214.87 o
  10  15   4      753.23      714.40    202.21 o
  13  15   4      154.69      135.90    179.98 o
 -31  16   4        3.20      143.92    177.23 o
 -28  16   4      411.78      460.65    207.35 o
 -25  16   4      203.52      264.75    220.28 o
 -22  16   4       39.77      365.70    214.67 o
 -19  16   4      237.45      462.75    203.55 o
 -16  16   4       42.71      277.78    227.25 o
 -13  16   4       45.84      375.77    225.82 o
 -10  16   4      622.16      489.95    242.96 o
  -7  16   4     2392.35     2590.89    228.32 o
  -4  16   4      342.40      468.92    244.45 o
  -1  16   4     2810.67     3004.33    257.61 o
   2  16   4     1602.16     1648.55    209.80 o
   5  16   4        8.62      152.38    210.57 o
   8  16   4       10.13      319.52    200.39 o
  11  16   4      845.37      934.48    191.17 o
  14  16   4       79.84      -68.39    231.74 o
 -33  17   4       60.82      246.23    192.38 o
 -30  17   4       58.83      388.60    192.32 o
 -27  17   4       24.61      -64.54    203.25 o
 -24  17   4       91.76      213.36    173.01 o
 -21  17   4     1550.44     1298.77    205.36 o
 -18  17   4      606.79      832.18    195.69 o
 -15  17   4      937.80     1162.29    206.50 o
 -12  17   4      288.84      518.34    198.40 o
  -9  17   4       33.55      112.26    239.04 o
  -6  17   4       25.73     -152.32    204.27 o
  -3  17   4     2313.26     2385.92    230.53 o
   0  17   4     4098.60     4158.82    231.09 o
   3  17   4      214.44      534.37    209.60 o
   6  17   4      292.84      229.70    178.57 o
   9  17   4      540.03      544.14    192.14 o
  12  17   4      561.85      652.26    214.79 o
  15  17   4       93.00       97.42    195.13 o
 -35  18   4      106.17      345.84    198.93 o
 -32  18   4       23.17      390.38    174.55 o
 -29  18   4      166.37      326.47    191.71 o
 -26  18   4      680.96      524.52    200.68 o
 -23  18   4     1773.06     2056.55    233.06 o
 -20  18   4     4456.02     4608.29    210.83 o
 -17  18   4      599.33      591.53    223.74 o
 -14  18   4       90.81      192.81    238.74 o
 -11  18   4       73.81      445.97    217.43 o
  -8  18   4      692.60      661.33    203.33 o
  -5  18   4       23.80        6.24    218.47 o
  -2  18   4      217.43      303.62    210.55 o
   1  18   4       60.32      397.24    186.88 o
   4  18   4       28.49      -91.79    230.66 o
   7  18   4        0.75      279.67    202.69 o
  10  18   4      759.21      716.74    200.76 o
  13  18   4        0.85      128.02    231.42 o
  16  18   4      456.43      584.82    190.94 o
 -34  19   4      258.52      746.57    213.13 o
 -31  19   4      126.06      117.05    170.13 o
 -28  19   4      488.01      826.15    191.04 o
 -25  19   4        1.99      124.57    208.96 o
 -22  19   4     1655.01     1735.59    212.36 o
 -19  19   4     1542.32     1496.85    195.64 o
 -16  19   4      475.96      884.25    231.99 o
 -13  19   4     1071.26     1020.74    186.71 o
 -10  19   4      717.15      481.24    236.70 o
  -7  19   4       51.67      -70.18    225.37 o
  -4  19   4      201.91      446.89    214.49 o
  -1  19   4      413.86      309.54    211.72 o
   2  19   4     1691.89     1575.12    234.86 o
   5  19   4      177.97      332.36    195.21 o
   8  19   4      175.46       71.74    197.41 o
  11  19   4      104.56     -110.24    216.23 o
  14  19   4       28.58      205.95    196.42 o
  17  19   4       34.97      149.69    215.25 o
 -36  20   4      312.52       82.59    217.24 o
 -33  20   4      112.20      314.98    178.63 o
 -30  20   4       99.67      239.88    175.80 o
 -27  20   4       20.36     -176.65    206.14 o
 -24  20   4      389.29      188.93    186.84 o
 -21  20   4     1038.12     1116.41    211.38 o
 -18  20   4       26.60      218.94    197.88 o
 -15  20   4      239.77      368.11    201.03 o
 -12  20   4      881.19      967.84    227.79 o
  -9  20   4      734.86      888.26    224.60 o
  -6  20   4      926.15      916.74    250.32 o
  -3  20   4     4042.94     4073.81    240.78 o
   0  20   4      700.21      456.64    206.47 o
   3  20   4      240.20      272.90    229.94 o
   6  20   4        0.09      107.37    219.42 o
   9  20   4       81.04      111.32    210.56 o
  12  20   4      200.19      509.26    185.91 o
  15  20   4        6.04      341.48    181.80 o
 -35  21   4       11.96       -1.01    226.79 o
 -32  21   4      119.10       74.96    189.48 o
 -29  21   4       36.89      471.50    208.02 o
 -26  21   4      751.33      730.01    190.63 o
 -23  21   4     2871.00     3046.38    213.02 o
 -20  21   4       28.24      425.81    211.95 o
 -17  21   4      838.93     1030.53    200.53 o
 -14  21   4       22.61      278.40    210.63 o
 -11  21   4      245.44      178.78    213.82 o
  -8  21   4        0.54      -77.56    344.81 o
  -5  21   4     2755.26     2743.89    277.72 o
  -2  21   4     4865.86     4296.60    426.21 o
   1  21   4      275.05      664.56    310.52 o
   4  21   4       52.23      458.96    312.07 o
   7  21   4       37.72      292.08    209.63 o
  10  21   4        0.95      369.98    216.19 o
  13  21   4        1.12      -50.87    220.88 o
 -34  22   4       95.52      162.92    207.78 o
 -31  22   4        0.24       24.31    197.41 o
 -28  22   4      722.21      741.46    194.43 o
 -25  22   4     4990.75     4965.82    260.75 o
 -22  22   4     1887.56     2178.28    214.49 o
 -19  22   4     3806.28     3666.88    225.40 o
 -16  22   4     3316.33     3288.18    230.23 o
 -13  22   4        0.89       73.45    229.86 o
 -10  22   4        0.18      289.52    246.73 o
  -7  22   4     2792.65     2877.64    201.24 o
  -4  22   4     7128.20     6830.47    292.71 o
  -1  22   4     2022.13     2550.12    230.34 o
   2  22   4      731.72     1286.33    264.37 o
   5  22   4      112.82      208.66    219.82 o
   8  22   4       55.95      115.76    212.22 o
  11  22   4        2.86      359.99    224.84 o
  14  22   4      166.21      348.80    232.08 o
 -33  23   4       33.84      162.51    189.92 o
 -30  23   4        5.54       32.54    205.06 o
 -27  23   4      117.69      334.26    225.39 o
 -24  23   4     4352.48     4619.88    298.20 o
 -21  23   4      130.80      645.16    203.76 o
 -18  23   4       58.79      282.86    189.31 o
 -15  23   4       35.12       21.43    211.02 o
 -12  23   4      144.46      500.13    220.56 o
  -9  23   4      981.84     1084.36    234.56 o
  -6  23   4     6852.06     6863.68    277.12 o
  -3  23   4      503.95      640.74    235.05 o
   0  23   4      304.58      318.43    247.81 o
   3  23   4      103.51      375.50    250.29 o
   6  23   4      736.71      467.05    223.09 o
   9  23   4        9.56      209.97    282.37 o
  12  23   4       93.99      230.80    209.95 o
 -35  24   4      315.81      178.64    212.35 o
 -32  24   4       44.65      331.37    192.67 o
 -29  24   4        3.19      285.90    186.40 o
 -26  24   4      240.73      463.36    222.94 o
 -23  24   4      364.99      458.89    207.70 o
 -20  24   4        9.17      472.36    208.05 o
 -17  24   4      155.48      415.91    226.50 o
 -14  24   4      218.14      278.33    208.77 o
 -11  24   4      375.21      746.70    234.10 o
  -8  24   4     1537.54     1635.57    227.83 o
  -5  24   4      121.79      255.87    236.10 o
  -2  24   4      136.23      300.24    404.01 o
   1  24   4     1376.85     1322.17    332.42 o
   4  24   4      352.71      317.01    217.79 o
   7  24   4      355.95      746.58    251.07 o
  10  24   4       53.87      -97.49    211.29 o
 -34  25   4      554.77      245.93    215.42 o
 -31  25   4       79.41      157.46    193.44 o
 -28  25   4      329.85      519.61    176.68 o
 -25  25   4     1107.08     1194.33    209.63 o
 -22  25   4     1162.92      999.70    225.15 o
 -19  25   4       20.84      459.77    188.64 o
 -16  25   4      642.01      420.34    197.54 o
 -13  25   4       59.41      126.44    192.44 o
 -10  25   4      248.55      527.02    217.10 o
  -7  25   4      190.93      597.79    358.88 o
  -4  25   4     3272.62     3537.21    234.83 o
  -1  25   4        1.35      100.49    198.50 o
   2  25   4     1290.93     1213.99    207.84 o
   5  25   4       45.41      449.29    253.29 o
   8  25   4       34.90       76.95    219.08 o
 -33  26   4     1227.29      753.44    197.15 o
 -30  26   4      200.43      135.74    208.47 o
 -27  26   4       50.93      -89.77    226.85 o
 -24  26   4      882.16      989.29    208.98 o
 -21  26   4       84.85      232.76    196.80 o
 -18  26   4      934.63      885.77    182.28 o
 -15  26   4      138.31     -151.72    240.31 o
 -12  26   4       13.91      376.30    226.72 o
  -9  26   4       59.08      835.56    254.05 o
  -6  26   4     1187.86     1662.74    253.95 o
  -3  26   4       69.38      221.00    287.32 o
   0  26   4       28.91      295.62    247.82 o
   3  26   4      198.38      305.22    246.85 o
   6  26   4        2.65      104.22    244.63 o
 -32  27   4      780.15     1033.94    210.54 o
 -29  27   4      154.80      235.75    208.01 o
 -26  27   4        1.64       27.56    175.25 o
 -23  27   4      118.70      388.23    181.89 o
 -20  27   4      167.56      358.04    203.64 o
 -17  27   4       31.28     -117.44    232.99 o
 -14  27   4      113.51      373.05    231.13 o
 -11  27   4        6.14      192.27    372.66 o
  -8  27   4      121.97      362.54    304.52 o
  -5  27   4      885.07      538.74    194.64 o
  -2  27   4      280.46      132.29    253.11 o
   1  27   4      286.24      470.11    225.13 o
   4  27   4      453.14      154.92    221.26 o
   7  27   4       60.29       -8.27    231.28 o
 -34  28   4      589.79      856.89    214.54 o
 -31  28   4      223.55      263.93    205.47 o
 -28  28   4      292.25      505.99    249.71 o
 -25  28   4       11.37      206.69    206.10 o
 -22  28   4      130.83      258.32    197.16 o
 -19  28   4     1177.80     1151.79    191.39 o
 -16  28   4      581.04      475.18    203.34 o
 -13  28   4      281.98      299.39    322.82 o
 -10  28   4       18.40      282.17    249.99 o
  -7  28   4        5.46      289.56    249.70 o
  -4  28   4        0.89      174.55    249.11 o
  -1  28   4      320.74      904.10    360.21 o
   2  28   4      455.73      348.23    200.56 o
   5  28   4      237.36      393.84    275.70 o
 -33  29   4      500.08      640.63    214.01 o
 -30  29   4        0.02      132.24    206.14 o
 -27  29   4        0.38     -220.06    229.76 o
 -24  29   4       96.54      -34.23    210.74 o
 -21  29   4       54.96      180.23    184.26 o
 -18  29   4      325.39      385.44    193.79 o
 -15  29   4       59.69      218.83    199.16 o
 -12  29   4      756.24      564.04    282.67 o
  -9  29   4      401.63      139.77    230.12 o
  -6  29   4        0.36      215.41    209.92 o
  -3  29   4      268.17      414.74    252.59 o
   0  29   4       14.10      186.74    243.89 o
   3  29   4      125.77      386.29    251.27 o
 -32  30   4      935.11      759.52    200.20 o
 -29  30   4      277.42      206.87    187.12 o
 -26  30   4       95.12       86.32    200.15 o
 -23  30   4      390.63      570.03    219.09 o
 -20  30   4        9.98      239.15    206.50 o
 -17  30   4      862.95      664.37    223.73 o
 -14  30   4     1708.27     1431.38    207.60 o
 -11  30   4      129.46      519.07    251.12 o
  -8  30   4      754.45      597.87    326.47 o
  -5  30   4       92.82      217.31    227.77 o
  -2  30   4      779.02     1310.62    243.93 o
   1  30   4      102.36       93.96    203.37 o
 -31  31   4      180.47      578.86    198.84 o
 -28  31   4      151.34      297.41    207.20 o
 -25  31   4        1.54      103.12    219.43 o
 -22  31   4        8.05      157.40    216.25 o
 -19  31   4        0.98      402.09    236.97 o
 -16  31   4     1329.58     1370.71    318.02 o
 -13  31   4     2784.60     2924.86    271.02 o
 -10  31   4      423.27      147.72    213.68 o
  -7  31   4      252.68      605.04    233.10 o
  -4  31   4        1.78      439.94    204.73 o
  -1  31   4       79.74      282.58    251.52 o
 -30  32   4       98.35      384.87    210.00 o
 -27  32   4       44.07      231.93    219.05 o
 -24  32   4       85.32      582.48    184.23 o
 -21  32   4        4.52      346.64    190.06 o
 -18  32   4      914.59      662.75    227.00 o
 -15  32   4      509.92      372.48    235.38 o
 -12  32   4      870.61      737.80    222.74 o
  -9  32   4      195.66      323.35    312.12 o
  -6  32   4       14.34      191.17    225.51 o
  -3  32   4       78.45      110.81    228.79 o
 -29  33   4      148.37      397.80    214.16 o
 -26  33   4       25.02      177.47    241.22 o
 -23  33   4       14.18      142.80    210.20 o
 -20  33   4       67.30      110.01    412.06 o
 -17  33   4      269.52      508.13    246.69 o
 -14  33   4      934.91      879.10    261.17 o
 -11  33   4       83.44      224.38    248.18 o
  -8  33   4      317.35        7.73    205.44 o
  -5  33   4       75.22      148.55    279.57 o
 -28  34   4        0.09      413.52    203.42 o
 -25  34   4       92.19      -36.41    221.09 o
 -22  34   4       49.54      138.23    210.29 o
 -19  34   4        1.05      371.31    254.34 o
 -16  34   4      263.24      744.28    251.47 o
 -13  34   4      997.37     1009.02    338.22 o
 -10  34   4      164.64      616.60    191.92 o
  -7  34   4      149.45      112.08    285.72 o
 -24  35   4       13.26      150.34    213.39 o
 -21  35   4      528.84      540.66    259.11 o
 -18  35   4      482.45      812.94    268.47 o
 -15  35   4      300.64      278.83    221.64 o
 -12  35   4      224.68      575.21    345.51 o
 -20  36   4        0.08      536.58    218.34 o
 -17  36   4      321.24      196.69    258.29 o
 -14  36   4      367.04      187.40    209.47 o
   0   1   5       90.06      427.04    211.08 o
  -2   2   5      371.54      427.30    183.51 o
   1   2   5     2128.78     2106.68    187.60 o
  -4   3   5      320.62      453.58    205.92 o
  -1   3   5     1473.59     1710.25    202.58 o
   2   3   5     1853.28     1953.10    191.93 o
  -6   4   5      375.86      362.93    202.13 o
  -3   4   5       37.44      233.96    173.84 o
   0   4   5     1229.30     1110.98    216.54 o
   3   4   5     1156.58     1348.07    221.60 o
  -8   5   5      102.10      441.70    188.13 o
  -5   5   5     6448.20     6820.40    227.91 o
  -2   5   5       25.82       99.87    197.75 o
   1   5   5      492.29      758.51    180.06 o
   4   5   5     3159.48     3284.13    187.15 o
 -10   6   5     1520.78     1501.19    196.93 o
  -7   6   5     1684.25     1972.63    218.58 o
  -4   6   5       97.46      390.84    187.84 o
  -1   6   5       18.05      243.85    201.74 o
   2   6   5      823.05      694.72    195.35 o
   5   6   5       55.44      206.07    214.67 o
 -12   7   5     3977.92     3717.48    187.19 o
  -9   7   5      604.34      817.30    187.63 o
  -6   7   5      582.65      682.82    214.33 o
  -3   7   5      665.49      946.51    219.64 o
   0   7   5      177.50       12.28    269.82 o
   3   7   5       51.86      125.98    204.57 o
   6   7   5      185.27      709.68    198.61 o
 -14   8   5      807.80      783.48    213.21 o
 -11   8   5     3299.34     2939.07    204.02 o
  -8   8   5     1949.75     2150.73    214.47 o
  -5   8   5       92.07      311.30    208.24 o
  -2   8   5       44.71      325.40    206.51 o
   1   8   5       17.95      148.59    189.12 o
   4   8   5     1377.89     1379.62    191.94 o
   7   8   5      455.83      644.50    174.68 o
 -16   9   5       50.67      439.89    227.01 o
 -13   9   5      243.02      646.26    188.25 o
 -10   9   5     1105.35     1562.31    241.34 o
  -7   9   5        7.93      288.10    219.48 o
  -4   9   5       10.27      110.71    203.67 o
  -1   9   5      250.64      220.52    202.50 o
   2   9   5      128.57      332.73    207.34 o
   5   9   5        9.39      177.01    218.49 o
   8   9   5      219.83      563.67    209.86 o
 -18  10   5      118.10      220.12    191.84 o
 -15  10   5      699.44      843.46    182.98 o
 -12  10   5       38.32      -19.82    206.02 o
  -9  10   5      885.48      876.09    196.87 o
  -6  10   5       15.78      -21.44    189.48 o
  -3  10   5      222.84      141.87    209.99 o
   0  10   5        4.32      190.83    205.39 o
   3  10   5      244.78      440.02    198.59 o
   6  10   5      221.34      274.43    211.84 o
   9  10   5      334.85      446.60    196.56 o
 -20  11   5     1194.83     1364.15    196.67 o
 -17  11   5      397.55      199.22    207.70 o
 -14  11   5     2283.56     2338.80    195.68 o
 -11  11   5      701.76      797.76    185.23 o
  -8  11   5      499.43      637.66    191.63 o
  -5  11   5      747.84      631.69    209.28 o
  -2  11   5     1248.55     1340.16    194.75 o
   1  11   5       12.55      -57.47    206.03 o
   4  11   5      571.94      738.03    199.00 o
   7  11   5      217.41      673.78    194.58 o
  10  11   5      789.14     1097.76    196.58 o
 -22  12   5     3489.38     3523.30    191.95 o
 -19  12   5     1377.06     1585.84    216.33 o
 -16  12   5       48.10      224.36    235.47 o
 -13  12   5      360.11      366.83    188.97 o
 -10  12   5      272.18      619.15    174.40 o
  -7  12   5     3690.06     3543.88    189.61 o
  -4  12   5      601.14      824.57    208.00 o
  -1  12   5     1214.98     1346.13    191.94 o
   2  12   5      364.91      620.51    327.77 o
   5  12   5      908.64      898.60    201.08 o
   8  12   5      335.08      823.08    213.85 o
  11  12   5      749.04      875.54    220.95 o
 -24  13   5     4488.12     4125.12    248.99 o
 -21  13   5       86.46      455.33    205.50 o
 -18  13   5        4.51      223.62    212.71 o
 -15  13   5       49.92      250.68    206.80 o
 -12  13   5      310.57      526.73    179.60 o
  -9  13   5      540.20      804.23    201.10 o
  -6  13   5       47.47      186.97    257.45 o
  -3  13   5      104.26       95.18    195.11 o
   0  13   5     1132.94      994.35    187.16 o
   3  13   5      258.65      288.39    178.79 o
   6  13   5      121.48      622.84    189.01 o
   9  13   5        0.32      212.87    212.28 o
  12  13   5     1000.04     1017.27    198.32 o
 -26  14   5      468.33      296.82    180.45 o
 -23  14   5     1281.88     1306.01    190.03 o
 -20  14   5      772.57      838.92    194.06 o
 -17  14   5      359.88      333.40    230.34 o
 -14  14   5       21.73      537.78    210.04 o
 -11  14   5       14.10       -1.18    219.49 o
  -8  14   5       29.64      -90.97    219.35 o
  -5  14   5     1239.62     1104.61    202.57 o
  -2  14   5        6.80       93.38    161.89 o
   1  14   5       54.70      448.77    188.47 o
   4  14   5      225.87      488.62    204.18 o
   7  14   5      130.84      410.60    206.46 o
  10  14   5     1078.97     1070.48    213.61 o
  13  14   5      666.55      711.46    186.92 o
 -28  15   5      145.44      215.34    206.16 o
 -25  15   5     1257.44     1047.48    194.51 o
 -22  15   5      662.78     1057.53    206.75 o
 -19  15   5      968.37      899.67    211.84 o
 -16  15   5        3.27      -22.38    184.10 o
 -13  15   5       25.04      258.73    209.35 o
 -10  15   5      252.75      165.33    273.53 o
  -7  15   5      187.45      183.32    194.18 o
  -4  15   5     5376.56     5274.77    203.39 o
  -1  15   5       42.57      351.98    172.28 o
   2  15   5      523.59      531.05    218.18 o
   5  15   5      215.18      138.99    193.29 o
   8  15   5        0.88      336.55    214.99 o
  11  15   5      147.44      221.68    190.16 o
  14  15   5      984.18      930.94    187.78 o
 -30  16   5       18.25       84.06    225.32 o
 -27  16   5      170.77      248.27    181.73 o
 -24  16   5       81.69      261.08    204.39 o
 -21  16   5       22.92     -163.70    192.46 o
 -18  16   5        0.37     -167.89    192.26 o
 -15  16   5       12.02       26.29    196.30 o
 -12  16   5      371.79      226.65    196.18 o
  -9  16   5     1066.62     1075.65    190.57 o
  -6  16   5      114.54      245.26    192.88 o
  -3  16   5     5372.44     5057.98    198.62 o
   0  16   5       11.72        5.95    208.88 o
   3  16   5       45.52      232.22    225.79 o
   6  16   5      252.40      383.33    189.73 o
   9  16   5      327.67      568.49    181.52 o
  12  16   5     2073.60     1527.11    209.69 o
  15  16   5       12.94       80.98    226.20 o
 -32  17   5       35.49      393.67    221.82 o
 -29  17   5      133.77      215.21    209.43 o
 -26  17   5      195.39      222.96    188.01 o
 -23  17   5      213.39      595.49    221.80 o
 -20  17   5      480.19      426.61    194.36 o
 -17  17   5       10.16      195.33    194.16 o
 -14  17   5      415.44      600.89    194.52 o
 -11  17   5      125.50      -28.40    186.26 o
  -8  17   5       79.30      145.08    204.55 o
  -5  17   5      539.00      673.99    186.93 o
  -2  17   5     1087.14     1184.22    203.08 o
   1  17   5      724.38      693.20    190.97 o
   4  17   5       22.04      256.98    209.90 o
   7  17   5       31.29      162.30    233.70 o
  10  17   5      238.56      238.80    214.21 o
  13  17   5        0.69      398.83    187.78 o
  16  17   5       58.42      341.65    221.65 o
 -31  18   5      137.92      690.34    231.89 o
 -28  18   5      603.58      294.37    230.88 o
 -25  18   5      252.44      392.77    176.66 o
 -22  18   5      759.72     1029.73    195.08 o
 -19  18   5        4.79      303.87    187.25 o
 -16  18   5       11.84      459.46    193.36 o
 -13  18   5       74.39      339.35    212.40 o
 -10  18   5       16.35      105.92    214.11 o
  -7  18   5      614.85      703.31    174.25 o
  -4  18   5     1883.49     1760.89    188.57 o
  -1  18   5       47.83      208.63    206.37 o
   2  18   5      346.35      518.10    225.96 o
   5  18   5        4.50       36.69    192.19 o
   8  18   5      943.09      921.26    189.54 o
  11  18   5       23.97      164.69    186.99 o
  14  18   5        7.91      260.62    236.67 o
 -33  19   5       14.86     -165.26    205.16 o
 -30  19   5       33.58      210.38    204.97 o
 -27  19   5        0.04     -177.53    217.86 o
 -24  19   5      268.70      559.39    201.74 o
 -21  19   5      557.94      752.36    212.45 o
 -18  19   5       19.59       92.02    191.27 o
 -15  19   5      180.69      279.40    192.29 o
 -12  19   5       14.39      254.50    199.16 o
  -9  19   5      377.24      367.12    223.58 o
  -6  19   5     5262.32     5138.33    206.31 o
  -3  19   5      390.85      345.05    231.58 o
   0  19   5       79.50      546.56    205.22 o
   3  19   5       19.85      188.58    202.56 o
   6  19   5      318.50      342.40    175.61 o
   9  19   5      158.00      202.98    188.16 o
  12  19   5       26.75      181.00    186.60 o
 -32  20   5        0.38      539.08    197.53 o
 -29  20   5        1.85      377.35    188.32 o
 -26  20   5        7.81       34.35    198.50 o
 -23  20   5       30.08       34.80    187.05 o
 -20  20   5     1583.44     1633.95    249.73 o
 -17  20   5       80.96      239.21    182.56 o
 -14  20   5      639.81      895.43    202.99 o
 -11  20   5       40.27      470.37    240.75 o
  -8  20   5      237.15      315.20    197.19 o
  -5  20   5     1272.59     1281.26    232.22 o
  -2  20   5     1423.00     1251.31    214.27 o
   1  20   5       80.60      197.61    217.15 o
   4  20   5       46.69      255.15    197.12 o
   7  20   5       20.50      116.43    207.77 o
  10  20   5        6.50      216.55    185.42 o
  13  20   5        0.57      184.95    244.22 o
 -31  21   5       15.30      363.25    200.87 o
 -28  21   5       52.13      -16.31    191.34 o
 -25  21   5       35.11      159.18    216.11 o
 -22  21   5      631.33      527.98    342.83 o
 -19  21   5     2255.00     2261.28    202.67 o
 -16  21   5       83.79      212.25    205.18 o
 -13  21   5      373.02      482.26    198.00 o
 -10  21   5     1078.38     1222.47    190.26 o
  -7  21   5     3147.22     3422.83    240.33 o
  -4  21   5     1972.26     1343.22    201.25 o
  -1  21   5      477.39      736.10    238.19 o
   2  21   5       93.72       48.27    247.19 o
   5  21   5       59.72      500.42    317.49 o
   8  21   5      242.77      346.41    210.53 o
  11  21   5       11.96      168.01    184.37 o
 -30  22   5        0.31      182.32    205.66 o
 -27  22   5        0.09      127.72    188.75 o
 -24  22   5       64.05      187.96    170.80 o
 -21  22   5      200.42        3.07    347.56 o
 -18  22   5      215.12      191.61    227.81 o
 -15  22   5      221.94      478.25    195.39 o
 -12  22   5      570.90      386.19    179.58 o
  -9  22   5        0.39       69.81    239.58 o
  -6  22   5      251.33      662.49    175.02 o
  -3  22   5     1205.17     1145.42    180.59 o
   0  22   5      373.76      556.51    414.94 o
   3  22   5        0.69      -49.27    525.35 o
   6  22   5      101.16      -60.21    278.77 o
   9  22   5       83.23      155.41    197.55 o
 -32  23   5      142.79      445.21    207.50 o
 -29  23   5       35.77      123.54    206.37 o
 -26  23   5      392.64      669.82    251.86 o
 -23  23   5     1527.69     1500.79    200.73 o
 -20  23   5     2764.69     2679.27    175.19 o
 -17  23   5      968.07      700.73    219.88 o
 -14  23   5        1.70      182.39    212.80 o
 -11  23   5       25.18      233.11    204.38 o
  -8  23   5      197.26      314.75    218.98 o
  -5  23   5       18.28      106.66    210.79 o
  -2  23   5      801.88      685.55    192.42 o
   1  23   5      259.48      198.95    251.09 o
   4  23   5       60.62      282.51    210.12 o
   7  23   5        1.64      321.25    236.03 o
 -31  24   5       63.04      -40.00    193.32 o
 -28  24   5       45.21      253.48    204.83 o
 -25  24   5      131.12       93.21    185.28 o
 -22  24   5      639.02      678.58    209.57 o
 -19  24   5      285.72      353.36    185.12 o
 -16  24   5      742.20      940.93    192.93 o
 -13  24   5      124.03      284.60    225.48 o
 -10  24   5      658.21      992.94    222.13 o
  -7  24   5       87.89      149.63    260.67 o
  -4  24   5       67.99      393.31    188.73 o
  -1  24   5       44.71      -35.64    188.22 o
   2  24   5      385.78      273.35    231.78 o
   5  24   5       79.84      512.12    288.17 o
   8  24   5       98.96      213.47    293.37 o
 -30  25   5        7.29      348.65    189.43 o
 -27  25   5       74.21       96.15    204.16 o
 -24  25   5      280.80      686.34    195.02 o
 -21  25   5      584.72      545.83    206.77 o
 -18  25   5     2120.13     2104.52    224.12 o
 -15  25   5      130.81      349.84    187.14 o
 -12  25   5      246.24      339.36    218.32 o
  -9  25   5      145.81        1.13    196.65 o
  -6  25   5       75.07      -48.13    284.77 o
  -3  25   5       58.26      111.22    211.62 o
   0  25   5       28.07      277.91    171.96 o
   3  25   5      939.26     1129.39    283.98 o
   6  25   5       56.06      412.37    404.91 o
 -29  26   5        0.19      358.73    189.63 o
 -26  26   5      158.35       36.26    208.74 o
 -23  26   5      519.05      432.40    178.77 o
 -20  26   5       39.06      -35.77    201.60 o
 -17  26   5       67.89      230.29    220.12 o
 -14  26   5      129.43      239.71    232.35 o
 -11  26   5        1.12      181.97    241.90 o
  -8  26   5      277.45      189.12    290.92 o
  -5  26   5        5.58     -200.30    217.34 o
  -2  26   5       42.06      142.20    262.47 o
   1  26   5     1408.46     1424.59    334.90 o
   4  26   5      330.41      493.26    229.48 o
 -28  27   5       10.96      201.87    191.15 o
 -25  27   5        5.53      306.51    181.29 o
 -22  27   5      275.38      171.18    164.77 o
 -19  27   5        1.08      -82.86    183.95 o
 -16  27   5       15.98      -33.12    212.80 o
 -13  27   5        1.41      373.49    227.14 o
 -10  27   5       88.63        0.73    188.41 o
  -7  27   5       42.77      511.67    200.47 o
  -4  27   5       92.28       97.41    216.92 o
  -1  27   5      277.81      520.14    246.79 o
   2  27   5       54.29      336.61    223.78 o
 -30  28   5      305.97      368.76    178.26 o
 -27  28   5      116.54      -55.55    195.44 o
 -24  28   5       17.73      158.45    182.69 o
 -21  28   5      212.11      320.15    218.13 o
 -18  28   5       77.90       81.50    196.46 o
 -15  28   5       89.36     -266.26    205.67 o
 -12  28   5        0.14     -147.63    223.51 o
  -9  28   5      184.82      266.97    354.89 o
  -6  28   5        3.10      -88.51    244.48 o
  -3  28   5       39.54      327.54    233.73 o
   0  28   5     1591.18     1058.99    232.13 o
 -29  29   5        1.18       89.29    208.81 o
 -26  29   5       53.06      -23.82    196.67 o
 -23  29   5       20.77      228.19    208.07 o
 -20  29   5       98.13      -51.51    214.27 o
 -17  29   5      170.23        4.25    245.45 o
 -14  29   5       11.70      773.05    250.14 o
 -11  29   5      106.39       31.78    201.57 o
  -8  29   5       16.93      206.20    294.75 o
  -5  29   5        4.40      320.22    336.02 o
  -2  29   5       79.46       43.62    259.82 o
 -28  30   5       35.73      158.35    216.40 o
 -25  30   5       43.55      109.47    227.08 o
 -22  30   5        2.34      -11.64    221.60 o
 -19  30   5      225.27      294.99    180.65 o
 -16  30   5      194.28      241.57    222.13 o
 -13  30   5        9.60       76.83    269.59 o
 -10  30   5        2.47      260.42    246.85 o
  -7  30   5       13.74      316.46    252.00 o
  -4  30   5      435.16       96.01    251.45 o
 -24  31   5        4.26      424.04    220.20 o
 -21  31   5       68.71      339.32    191.99 o
 -18  31   5      236.27      325.86    223.31 o
 -15  31   5       35.90      137.66    224.84 o
 -12  31   5      347.25      735.50    270.77 o
  -9  31   5      555.43      575.89    415.25 o
  -6  31   5       33.46      237.20    224.42 o
 -23  32   5       11.73      193.49    207.77 o
 -20  32   5       59.95     -138.53    252.96 o
 -17  32   5      355.80      607.32    225.40 o
 -14  32   5      574.71      635.88    329.12 o
 -11  32   5       45.79      400.00    204.31 o
  -8  32   5      327.80       59.49    222.93 o
 -19  33   5      336.35      242.06    245.48 o
 -16  33   5      394.73      533.04    187.90 o
 -13  33   5       43.46      -48.65    254.11 o
   0   0   6     1510.34     2052.77    384.94 o
   1   1   6      378.91      680.19    195.04 o
  -1   2   6      357.79      501.65    184.44 o
   2   2   6       38.54      289.84    190.05 o
  -3   3   6      207.26      240.17    188.89 o
   0   3   6      194.93      310.09    175.21 o
   3   3   6       31.34      218.87    191.71 o
  -5   4   6      251.87      264.38    194.03 o
  -2   4   6       34.25      125.37    206.06 o
   1   4   6       55.89      370.73    187.15 o
   4   4   6      503.39      581.50    196.24 o
  -7   5   6     1500.08     1375.57    170.57 o
  -4   5   6     2280.54     2262.27    210.78 o
  -1   5   6       81.64      242.70    180.79 o
   2   5   6      516.21      568.07    179.82 o
   5   5   6     2638.48     2342.61    194.44 o
  -9   6   6    18512.54    17485.02    338.07 o
  -6   6   6      452.53      734.50    178.95 o
  -3   6   6      414.58      570.11    192.51 o
   0   6   6        0.03      548.52    192.94 o
   3   6   6     1300.83     1139.23    193.97 o
   6   6   6      276.28      169.53    221.51 o
 -11   7   6     2698.18     3022.01    197.21 o
  -8   7   6     2499.24     2148.75    210.78 o
  -5   7   6        8.52      -59.94    175.73 o
  -2   7   6      352.14      545.32    179.32 o
   1   7   6       40.23      206.91    191.80 o
   4   7   6     1743.14     2309.47    216.02 o
   7   7   6      454.29      579.60    183.48 o
 -13   8   6       63.58      142.46    200.24 o
 -10   8   6        5.15      286.98    189.92 o
  -7   8   6     2451.61     2201.19    193.39 o
  -4   8   6      319.98      369.08    192.03 o
  -1   8   6      164.85      420.33    167.09 o
   2   8   6       26.46      -88.67    166.90 o
   5   8   6      975.48      634.00    201.14 o
   8   8   6     1248.36     1323.35    205.77 o
 -15   9   6      197.32      265.84    173.20 o
 -12   9   6       30.97       16.39    188.47 o
  -9   9   6     7516.68     7418.40    207.37 o
  -6   9   6      123.60      217.97    204.29 o
  -3   9   6       89.31        4.53    204.37 o
   0   9   6       38.05      191.46    191.40 o
   3   9   6       16.85      325.44    188.56 o
   6   9   6       59.63      261.26    171.74 o
   9   9   6        2.60      200.62    228.47 o
 -17  10   6       14.71       60.24    197.11 o
 -14  10   6      301.11      704.75    194.85 o
 -11  10   6     1649.34     1875.06    235.22 o
  -8  10   6     3223.57     3532.40    208.81 o
  -5  10   6       37.11      247.27    177.77 o
  -2  10   6      189.27      361.62    176.67 o
   1  10   6      358.10      363.61    178.71 o
   4  10   6       71.87       17.77    272.24 o
   7  10   6      273.86      558.43    215.38 o
  10  10   6        3.65      201.28    189.70 o
 -19  11   6      425.99      599.37    199.46 o
 -16  11   6       44.07      350.55    183.30 o
 -13  11   6     1314.75     1154.50    206.32 o
 -10  11   6     1477.27     1639.69    190.60 o
  -7  11   6      415.05      623.16    205.62 o
  -4  11   6       20.15      260.93    172.91 o
  -1  11   6      149.57      253.86    174.73 o
   2  11   6      311.96      491.80    179.68 o
   5  11   6        5.54      252.93    203.04 o
   8  11   6      105.52        2.87    189.45 o
  11  11   6     1000.01      915.72    179.61 o
 -21  12   6       86.59      337.61    205.13 o
 -18  12   6        1.62      189.49    175.10 o
 -15  12   6        0.95      362.95    188.24 o
 -12  12   6       11.35      287.61    217.28 o
  -9  12   6       10.71       16.87    201.79 o
  -6  12   6       35.67      178.52    185.19 o
  -3  12   6       25.13      187.10    167.66 o
   0  12   6        6.00      207.49    190.54 o
   3  12   6      371.37      456.67    207.05 o
   6  12   6       58.16      494.18    187.50 o
   9  12   6      381.75      706.30    189.08 o
  12  12   6     1247.23     1565.49    204.07 o
 -23  13   6       11.73      276.53    187.34 o
 -20  13   6       78.87      105.07    189.10 o
 -17  13   6        0.16      217.99    201.92 o
 -14  13   6       33.66      303.76    209.74 o
 -11  13   6       76.22      142.39    171.03 o
  -8  13   6       23.30      154.70    174.98 o
  -5  13   6      183.51      372.33    195.87 o
  -2  13   6      395.11      490.10    173.40 o
   1  13   6     1357.61     1370.63    199.33 o
   4  13   6       64.87      335.22    210.63 o
   7  13   6        1.03      211.77    207.54 o
  10  13   6        1.94      -17.64    189.29 o
  13  13   6      971.64      951.26    210.49 o
 -25  14   6      467.96      299.42    185.22 o
 -22  14   6      489.48      931.03    204.55 o
 -19  14   6       10.09     -123.36    189.28 o
 -16  14   6       21.24      -90.71    182.35 o
 -13  14   6       59.71      133.17    167.12 o
 -10  14   6       32.22      436.47    199.77 o
  -7  14   6      128.90      169.67    210.56 o
  -4  14   6       36.06      124.72    212.43 o
  -1  14   6      434.20      599.76    189.02 o
   2  14   6        9.35      -14.19    165.01 o
   5  14   6       26.49      109.95    204.63 o
   8  14   6      502.41      701.15    217.34 o
  11  14   6      243.12      431.37    207.36 o
  14  14   6       19.76      -11.38    232.69 o
 -27  15   6       62.17       58.47    205.40 o
 -24  15   6       28.77        7.82    191.04 o
 -21  15   6        2.05      298.68    191.90 o
 -18  15   6        0.94      158.22    204.12 o
 -15  15   6        1.44      288.00    184.93 o
 -12  15   6       87.57      173.99    183.14 o
  -9  15   6      241.29      472.81    195.34 o
  -6  15   6        2.97      197.21    221.71 o
  -3  15   6      727.47      576.75    224.07 o
   0  15   6      173.81      204.74    183.31 o
   3  15   6        1.37       -6.90    187.64 o
   6  15   6      590.17      503.71    205.59 o
   9  15   6      514.77      730.97    188.36 o
  12  15   6      133.41      267.93    205.18 o
 -29  16   6       17.75      569.67    227.48 o
 -26  16   6       13.35      355.24    189.64 o
 -23  16   6       68.08      230.94    205.91 o
 -20  16   6        0.01      168.83    199.03 o
 -17  16   6       28.24      199.30    168.82 o
 -14  16   6       14.07       20.71    168.84 o
 -11  16   6       18.88      260.22    207.51 o
  -8  16   6        9.20      362.85    196.93 o
  -5  16   6        0.09      278.66    193.72 o
  -2  16   6      112.00       81.91    178.42 o
   1  16   6      249.29      447.25    173.81 o
   4  16   6      170.51       63.98    193.31 o
   7  16   6      337.73      140.78    209.32 o
  10  16   6       11.11      286.81    213.90 o
  13  16   6      114.15      571.06    185.09 o
 -28  17   6       14.36      393.49    205.09 o
 -25  17   6       96.29      241.46    187.70 o
 -22  17   6        2.14      259.51    248.49 o
 -19  17   6       52.99      103.63    180.31 o
 -16  17   6      256.21      461.77    198.47 o
 -13  17   6        7.81     -202.98    202.12 o
 -10  17   6      117.28      338.59    167.11 o
  -7  17   6       40.40      269.12    181.02 o
  -4  17   6      898.07      679.27    186.14 o
  -1  17   6     1794.20     1717.72    196.28 o
   2  17   6      146.44       10.11    191.62 o
   5  17   6       39.57      474.69    197.67 o
   8  17   6      489.39      662.08    200.38 o
  11  17   6       25.49      149.81    192.00 o
 -27  18   6       23.41      268.94    209.65 o
 -24  18   6      300.90      586.49    176.59 o
 -21  18   6       15.72      -40.04    204.15 o
 -18  18   6      421.84      370.34    163.76 o
 -15  18   6      402.98      746.56    202.51 o
 -12  18   6        1.81      147.22    163.05 o
  -9  18   6      330.41      402.56    190.92 o
  -6  18   6      645.48      829.05    181.25 o
  -3  18   6     3100.44     3075.64    188.83 o
   0  18   6     1936.35     1892.27    187.67 o
   3  18   6        8.91      217.08    162.85 o
   6  18   6       25.45      116.99    202.36 o
   9  18   6      114.18       57.18    187.52 o
 -29  19   6       27.84      186.13    192.80 o
 -26  19   6      372.50      528.12    176.30 o
 -23  19   6      114.02      520.29    205.46 o
 -20  19   6      617.73      583.51    194.14 o
 -17  19   6      917.96     1324.12    192.31 o
 -14  19   6        0.11       20.80    193.77 o
 -11  19   6       11.69      184.51    173.90 o
  -8  19   6        0.04      175.64    195.21 o
  -5  19   6     2134.50     1983.86    204.81 o
  -2  19   6     1205.45     1048.82    220.33 o
   1  19   6       15.27      288.72    185.03 o
   4  19   6       47.89      205.37    226.55 o
   7  19   6        2.66      213.00    218.45 o
  10  19   6       49.60      341.50    210.73 o
 -28  20   6       83.12      515.54    207.52 o
 -25  20   6        0.48      120.02    191.65 o
 -22  20   6        0.60       48.35    179.75 o
 -19  20   6     1287.24      912.80    177.84 o
 -16  20   6        9.07      387.92    205.89 o
 -13  20   6      134.95      282.22    174.16 o
 -10  20   6        0.08     -183.02    201.40 o
  -7  20   6      714.29      660.94    178.65 o
  -4  20   6     1292.08     1186.93    194.99 o
  -1  20   6      165.78       80.40    183.51 o
   2  20   6        2.95      380.71    198.54 o
   5  20   6       18.95      241.75    203.57 o
   8  20   6       77.26      290.47    215.97 o
 -27  21   6        5.99      427.02    204.50 o
 -24  21   6      145.22      225.93    206.36 o
 -21  21   6      531.58      617.96    212.72 o
 -18  21   6       12.35      286.35    225.14 o
 -15  21   6      573.44      521.02    193.44 o
 -12  21   6        8.44      394.56    198.97 o
  -9  21   6      732.42      659.73    196.44 o
  -6  21   6      304.62      666.41    201.59 o
  -3  21   6        1.61      -84.29    202.70 o
   0  21   6        5.07      509.34    205.20 o
   3  21   6        0.11      155.68    206.49 o
   6  21   6       69.54      409.37    196.88 o
 -26  22   6        8.13      168.04    206.80 o
 -23  22   6        1.39     -138.07    249.63 o
 -20  22   6     2883.19     2660.56    209.34 o
 -17  22   6        6.76      257.38    189.82 o
 -14  22   6       44.60       74.10    211.03 o
 -11  22   6      115.66      298.88    202.83 o
  -8  22   6       40.77      440.08    172.31 o
  -5  22   6        0.00      -54.46    183.80 o
  -2  22   6      218.39      106.42    238.85 o
   1  22   6       39.62      185.39    223.40 o
   4  22   6       24.57     -313.77    227.72 o
 -28  23   6       74.30      101.27    207.59 o
 -25  23   6       13.68      119.28    222.35 o
 -22  23   6       70.96      189.47    187.63 o
 -19  23   6       68.38      252.94    189.08 o
 -16  23   6      119.17      170.69    205.93 o
 -13  23   6       13.69      204.31    221.01 o
 -10  23   6       38.26      236.01    184.49 o
  -7  23   6       45.52      186.39    206.50 o
  -4  23   6      211.34      122.14    178.47 o
  -1  23   6        0.03      199.26    195.10 o
   2  23   6        7.78       84.24    232.73 o
   5  23   6      292.74      286.80    230.86 o
 -27  24   6      106.12      309.75    176.11 o
 -24  24   6      595.25      680.66    233.15 o
 -21  24   6      535.54      680.26    189.25 o
 -18  24   6       44.99       19.09    212.50 o
 -15  24   6      268.48      593.95    210.91 o
 -12  24   6        0.01      700.53    240.82 o
  -9  24   6      173.39      420.51    233.95 o
  -6  24   6        5.95     -158.17    190.13 o
  -3  24   6       12.25      467.50    193.13 o
   0  24   6       36.36      114.74    296.62 o
   3  24   6       99.09      418.26    214.05 o
 -26  25   6       20.04       41.04    206.23 o
 -23  25   6      690.13      996.96    215.54 o
 -20  25   6      372.96      195.08    201.68 o
 -17  25   6      100.90      284.28    219.77 o
 -14  25   6        5.24      525.04    365.68 o
 -11  25   6        9.62      109.93    206.59 o
  -8  25   6       21.52      443.32    210.18 o
  -5  25   6       15.04        9.59    239.93 o
  -2  25   6       14.33      208.59    220.51 o
   1  25   6        4.18       73.51    228.28 o
 -25  26   6        8.89      210.10    202.03 o
 -22  26   6      175.59      423.25    218.13 o
 -19  26   6      216.65      415.24    182.02 o
 -16  26   6      405.40      412.35    204.55 o
 -13  26   6        1.03      278.69    227.83 o
 -10  26   6        4.29      346.87    244.53 o
  -7  26   6      208.96       44.51    212.55 o
  -4  26   6       72.15      108.50    196.46 o
  -1  26   6      133.65      389.08    232.35 o
 -24  27   6      155.30      406.81    204.87 o
 -21  27   6       45.73      -91.40    218.35 o
 -18  27   6      106.50      435.85    188.77 o
 -15  27   6       34.10       21.24    196.29 o
 -12  27   6      109.04       61.70    242.71 o
  -9  27   6        8.01      274.63    241.53 o
  -6  27   6       59.03      216.82    220.73 o
  -3  27   6      176.00      -32.04    222.80 o
 -23  28   6       13.21     -150.83    202.80 o
 -20  28   6        7.51      156.89    218.06 o
 -17  28   6       22.45      268.10    192.15 o
 -14  28   6       13.64      524.89    250.68 o
 -11  28   6        1.55      575.69    251.57 o
  -8  28   6      111.55      334.91    250.19 o
  -5  28   6       51.92      246.53    185.68 o
 -19  29   6      169.17      -29.03    204.19 o
 -16  29   6        8.87      243.75    206.43 o
 -13  29   6       87.17      678.24    204.20 o
 -10  29   6        8.70      -76.60    239.23 o
  -1   1   7        0.00      410.38    244.27 o
  -3   2   7       12.11      152.33    160.38 o
   0   2   7       14.48      303.16    175.02 o
  -5   3   7      405.19      249.48    171.07 o
  -2   3   7      118.84      313.08    218.63 o
   1   3   7       27.44      434.27    183.73 o
  -7   4   7      207.34      225.02    187.06 o
  -4   4   7       22.40      358.79    199.15 o
  -1   4   7      193.51      388.38    186.09 o
   2   4   7       85.28      299.24    184.23 o
  -9   5   7      222.74      251.56    212.28 o
  -6   5   7     1831.61     2049.23    200.50 o
  -3   5   7       10.55      293.48    170.40 o
   0   5   7       62.04      290.37    230.50 o
   3   5   7        1.68      272.63    170.23 o
 -11   6   7      259.84      315.10    199.46 o
  -8   6   7       51.63       65.02    185.85 o
  -5   6   7       18.20      212.13    161.99 o
  -2   6   7        8.65       78.33    240.67 o
   1   6   7      387.19      320.75    172.55 o
   4   6   7        4.97      300.02    169.76 o
 -13   7   7      152.11      481.96    257.55 o
 -10   7   7      213.24      308.73    196.71 o
  -7   7   7       40.86      -79.64    167.16 o
  -4   7   7      315.18      425.24    203.90 o
  -1   7   7       19.98      263.48    176.46 o
   2   7   7       12.65      109.02    209.27 o
   5   7   7       41.80        4.92    168.91 o
 -15   8   7      199.33      221.82    206.19 o
 -12   8   7       21.08      257.83    172.41 o
  -9   8   7      967.85     1111.07    231.82 o
  -6   8   7        9.46      181.09    188.98 o
  -3   8   7        3.96     -136.53    174.93 o
   0   8   7       19.14      -12.57    188.50 o
   3   8   7       12.63      210.28    173.26 o
   6   8   7        0.16      228.61    168.43 o
 -17   9   7       54.15      444.44    198.44 o
 -14   9   7      260.44      675.65    185.98 o
 -11   9   7      333.63      502.32    210.57 o
  -8   9   7       50.88      -38.07    183.35 o
  -5   9   7      188.99      314.73    201.65 o
  -2   9   7       66.89      186.05    183.46 o
   1   9   7       19.50      262.18    200.45 o
   4   9   7        8.77      540.21    169.79 o
   7   9   7        0.82      349.29    173.91 o
 -19  10   7      282.13      339.97    198.00 o
 -16  10   7       38.33      323.21    165.55 o
 -13  10   7      234.02      254.68    187.99 o
 -10  10   7      533.82      504.88    200.12 o
  -7  10   7       56.85      251.25    184.74 o
  -4  10   7       27.73      -92.80    174.31 o
  -1  10   7        0.03      153.19    186.15 o
   2  10   7        0.11      362.36    181.34 o
   5  10   7       26.61       78.60    196.12 o
   8  10   7      707.76      776.83    225.00 o
 -21  11   7      374.88      456.13    204.35 o
 -18  11   7       36.60      133.73    183.03 o
 -15  11   7      105.37      435.40    166.62 o
 -12  11   7       40.27      153.36    197.82 o
  -9  11   7       68.43      127.17    171.57 o
  -6  11   7        1.01     -102.55    183.96 o
  -3  11   7        0.98     -129.11    186.53 o
   0  11   7        7.48     -264.03    167.99 o
   3  11   7       15.19      257.24    190.15 o
   6  11   7      317.79      181.38    176.89 o
   9  11   7      288.26      567.24    176.10 o
 -23  12   7      292.48      694.29    196.36 o
 -20  12   7       21.36      128.39    170.91 o
 -17  12   7      157.32      405.83    204.72 o
 -14  12   7        0.42      222.41    177.62 o
 -11  12   7      118.29      372.61    183.17 o
  -8  12   7      227.98      328.86    173.75 o
  -5  12   7       46.91      408.19    187.83 o
  -2  12   7       43.30      356.46    201.28 o
   1  12   7       53.70      -89.23    187.93 o
   4  12   7        1.42      -83.88    182.92 o
   7  12   7       70.15      304.70    185.31 o
  10  12   7      928.58      696.93    174.63 o
 -22  13   7       95.79      150.39    201.50 o
 -19  13   7        1.73      100.85    199.42 o
 -16  13   7       35.99      -65.75    179.19 o
 -13  13   7       89.68      108.20    169.05 o
 -10  13   7      535.51      656.42    199.49 o
  -7  13   7       88.97      382.29    184.15 o
  -4  13   7       12.80      180.82    206.53 o
  -1  13   7      193.61      479.15    189.49 o
   2  13   7      377.16      533.34    190.75 o
   5  13   7       18.83      -19.32    196.62 o
   8  13   7      705.51      515.74    209.40 o
  11  13   7      135.53      268.75    186.19 o
 -24  14   7        0.06      105.02    194.57 o
 -21  14   7        0.14      481.10    198.53 o
 -18  14   7       18.08      362.64    201.12 o
 -15  14   7       10.71      -86.57    196.04 o
 -12  14   7        9.06      312.75    183.08 o
  -9  14   7       55.41       69.77    199.75 o
  -6  14   7      163.45      164.65    181.09 o
  -3  14   7       44.54      -60.27    196.75 o
   0  14   7      210.79      561.44    209.35 o
   3  14   7      128.25      437.97    187.73 o
   6  14   7      255.86      127.17    177.38 o
   9  14   7      167.43      671.37    199.88 o
 -23  15   7        7.46       73.07    206.67 o
 -20  15   7       82.00      119.95    184.36 o
 -17  15   7       90.48      319.92    199.03 o
 -14  15   7        0.00      307.00    184.16 o
 -11  15   7       16.92      134.50    181.99 o
  -8  15   7      219.59      139.88    181.88 o
  -5  15   7       19.88      223.90    202.80 o
  -2  15   7      402.58      207.26    181.77 o
   1  15   7      194.26      488.89    184.53 o
   4  15   7        0.73       -8.52    187.73 o
   7  15   7       68.69      -33.91    186.96 o
 -22  16   7       97.61       69.01    180.75 o
 -19  16   7       18.62      313.69    184.84 o
 -16  16   7        2.81      264.37    247.05 o
 -13  16   7       82.50      327.90    188.27 o
 -10  16   7      223.81      320.83    158.30 o
  -7  16   7       30.93      128.43    196.43 o
  -4  16   7      697.68      954.85    193.63 o
  -1  16   7        1.71      369.74    176.29 o
   2  16   7       71.37      351.52    191.93 o
   5  16   7        8.59       68.21    204.43 o
   8  16   7      458.60      563.90    184.81 o
 -24  17   7       21.50      216.66    197.40 o
 -21  17   7        2.51       26.16    176.36 o
 -18  17   7       65.22      338.11    201.43 o
 -15  17   7       22.34      169.17    186.46 o
 -12  17   7       10.08      231.44    173.52 o
  -9  17   7        9.58      174.55    195.39 o
  -6  17   7     1783.66     1587.64    168.21 o
  -3  17   7     1409.54     1230.78    220.88 o
   0  17   7      104.88      302.35    188.03 o
   3  17   7        1.65      404.69    208.34 o
   6  17   7       23.68      360.87    198.72 o
 -23  18   7        2.00      -37.44    192.81 o
 -20  18   7       27.41      -35.20    177.64 o
 -17  18   7       35.84      328.35    194.52 o
 -14  18   7        7.33     -118.07    197.06 o
 -11  18   7      131.81       23.45    174.50 o
  -8  18   7     1054.28      836.00    183.44 o
  -5  18   7       20.53      645.12    208.47 o
  -2  18   7       33.60      339.46    230.99 o
   1  18   7      278.10      381.33    193.83 o
   4  18   7       14.18      157.86    218.80 o
 -22  19   7        0.72      246.08    177.17 o
 -19  19   7       18.48       12.21    183.31 o
 -16  19   7        6.29      119.45    214.15 o
 -13  19   7       54.14      195.39    178.21 o
 -10  19   7      213.26      180.46    194.91 o
  -7  19   7       28.62      111.56    178.20 o
  -4  19   7     1304.21     1086.13    218.63 o
  -1  19   7      628.02      695.75    179.67 o
   2  19   7       42.80      195.49    223.19 o
 -21  20   7        1.81       69.07    190.33 o
 -18  20   7      315.22      171.12    179.60 o
 -15  20   7      165.41        2.62    202.10 o
 -12  20   7       45.83      352.37    185.27 o
  -9  20   7       35.98      367.15    179.60 o
  -6  20   7       74.83      169.17    197.25 o
  -3  20   7       44.32     -174.96    170.39 o
   0  20   7      123.30      174.07    199.75 o
 -20  21   7       29.85      -25.79    165.29 o
 -17  21   7      170.76      522.19    208.03 o
 -14  21   7      274.05      359.21    196.32 o
 -11  21   7        2.34      352.07    194.81 o
  -8  21   7        0.68      397.21    181.25 o
  -5  21   7        3.82      172.04    203.22 o
  -2  21   7        0.50     -265.34    281.05 o
 -19  22   7     1180.49     1096.31    213.76 o
 -16  22   7       31.36      206.03    210.18 o
 -13  22   7       40.36      342.52    170.66 o
 -10  22   7      106.18      115.60    171.14 o
  -7  22   7      440.58      143.95    223.73 o
  -4  22   7        0.07      474.04    205.28 o
 -18  23   7       70.40      232.67    214.42 o
 -15  23   7      147.47      337.56    187.34 o
 -12  23   7        5.02       -7.54    183.74 o
  -9  23   7        0.94      -60.48    199.33 o
  -6  23   7      105.75      210.21    222.28 o
 -17  24   7        1.64      -75.29    185.92 o
 -14  24   7       14.08      207.66    258.53 o
 -11  24   7       27.43      288.24    177.41 o
  -8  24   7       19.47      366.02    233.78 o
   0   1   8        2.58      -20.84    283.14 o
  -2   2   8        0.23       89.27    285.80 o
   1   2   8       72.65      105.27    196.65 o
  -4   3   8        0.64      -13.45    170.67 o
  -1   3   8        0.01     -136.97    177.49 o
   2   3   8      178.88      465.42    190.69 o
  -6   4   8      368.81      216.39    200.44 o
  -3   4   8      159.96      402.65    166.08 o
   0   4   8       29.89      187.15    193.69 o
   3   4   8      133.21      514.98    199.57 o
  -8   5   8      405.78      325.04    201.36 o
  -5   5   8        0.27      182.81    185.87 o
  -2   5   8        2.88      107.47    208.69 o
   1   5   8       11.72      154.44    174.84 o
   4   5   8      223.33      493.10    201.13 o
 -10   6   8       37.48      294.65    200.62 o
  -7   6   8        0.33      208.46    212.17 o
  -4   6   8        1.03       98.78    170.75 o
  -1   6   8        3.00       -1.54    198.79 o
   2   6   8        0.11      265.21    175.03 o
   5   6   8      621.11      786.11    202.12 o
 -12   7   8      551.77      -23.89    182.60 o
  -9   7   8        4.94      142.26    184.28 o
  -6   7   8       32.39      475.17    198.22 o
  -3   7   8       86.22      152.84    198.59 o
   0   7   8        3.45      198.79    201.19 o
   3   7   8       31.58      225.30    189.29 o
   6   7   8      795.43      616.35    174.57 o
 -14   8   8      260.78      187.66    203.22 o
 -11   8   8      395.61      434.88    205.56 o
  -8   8   8      438.41      563.65    199.56 o
  -5   8   8       14.00      201.73    186.87 o
  -2   8   8       12.83      112.37    188.40 o
   1   8   8       88.68      -29.72    172.05 o
   4   8   8       49.53      572.08    185.64 o
   7   8   8      136.80       76.68    202.02 o
 -16   9   8       11.76      205.64    170.25 o
 -13   9   8      530.17      546.24    185.84 o
 -10   9   8      783.49      948.49    202.33 o
  -7   9   8      415.08      651.48    203.92 o
  -4   9   8       51.13      107.65    178.52 o
  -1   9   8        1.20       -4.19    197.01 o
   2   9   8      421.35      504.47    187.47 o
   5   9   8      116.05      284.44    174.50 o
   8   9   8        7.30      281.53    187.63 o
 -15  10   8       51.83      268.09    186.98 o
 -12  10   8     1249.10     1127.91    204.03 o
  -9  10   8       90.01      149.14    200.83 o
  -6  10   8        3.44      230.44    184.90 o
  -3  10   8        6.48        7.93    183.46 o
   0  10   8      154.83      291.67    162.62 o
   3  10   8       10.00      255.38    203.88 o
   6  10   8       68.28      255.66    202.59 o
 -14  11   8      209.30      403.01    189.74 o
 -11  11   8      298.56      368.31    198.38 o
  -8  11   8        0.11      100.41    205.44 o
  -5  11   8       37.12      278.87    169.42 o
  -2  11   8      206.35      382.57    172.55 o
   1  11   8      171.38      414.22    187.72 o
   4  11   8      114.97       88.96    184.60 o
 -16  12   8       54.32      188.46    188.71 o
 -13  12   8      469.42      532.99    170.40 o
 -10  12   8       51.46      185.34    256.67 o
  -7  12   8      161.56      128.94    183.74 o
  -4  12   8       55.19      341.05    275.44 o
  -1  12   8       58.91      239.04    185.70 o
   2  12   8       13.28      225.21    186.22 o
 -15  13   8       19.73      -80.03    201.05 o
 -12  13   8      424.87      483.87    205.33 o
  -9  13   8        2.89       82.88    187.89 o
  -6  13   8       12.46       27.48    173.97 o
  -3  13   8        5.92      130.65    205.77 o
   0  13   8       19.90      -60.21    169.52 o
   3  13   8        6.17       36.44    184.86 o
 -14  14   8        5.86       98.97    181.04 o
 -11  14   8      212.98      390.58    195.13 o
  -8  14   8        8.48      181.29    188.90 o
  -5  14   8       31.70      272.28    193.72 o
  -2  14   8      337.01      352.40    182.31 o
   1  14   8      275.76      411.34    210.70 o
 -13  15   8       24.17        9.72    191.81 o
 -10  15   8        2.86       60.80    197.25 o
  -7  15   8       26.92       42.18    154.51 o
  -4  15   8      355.20      237.39    205.92 o
  -1  15   8      366.40      455.57    184.06 o
 -12  16   8       67.11      231.77    167.28 o
  -9  16   8       12.29      179.27    191.63 o
  -6  16   8      220.29      232.55    193.24 o
  -3  16   8      954.55      874.62    183.01 o
  -8  17   8       46.78      299.32    180.95 o
 
